# Supplementary material for: 3-Methyl-4-[(E)-3-thien­ylmethyl­idene­amino]-1H-1,2,4-triazole-5(4H)-thione
Source: Acta Crystallogr Sect E Struct Rep Online. 2010 Oct 20;66(Pt 11):o2861–2. doi: 10.1107/S1600536810041152 (PMC3009062; doi:10.1107/S1600536810041152)
Supplement: Supplementary file 1 [file e-66-o2861-sup1.cif]

##############################################################################
###                                                                        ###
###        Electronic paper (Acta Crystallographica Section E)             ###
###                                                                        ###
##############################################################################
#                                                                            #
# This CIF contains the data in a paper accepted for publication in Acta     #
# Crystallographica Section E. It conforms to the requirements of Notes      #
# for Authors for Section E, and has been peer reviewed under the auspices   #
# of the IUCr Commission on Journals.                                        #
#                                                                            #
# Full details of the Crystallographic Information File format               #
# are given in the paper "The Crystallographic Information File (CIF):       #
# a New Standard Archive File for Crystallography" by S. R. Hall, F. H.      #
# Allen and I. D. Brown [Acta Cryst. (1991), A47, 655-685].                  #
#                                                                            #
# The current version of the core CIF dictionary is obtainable from          #
# ftp://ftp.iucr.org/pub/cif_core.dic. The current version number is 2.4.    #
#                                                                            #
# Software is freely available for graphical display of the structure(s) in  #
# this CIF.  For information consult the CIF home page http://www.iucr.org/  #
# cif/home.html                                                              #
#                                                                            #
# This file may be used for bona fide research purposes within the           #
# scientific community so long as proper attribution is given to the journal # 
# article from which it was obtained.                                        #
#                                                                            #
##############################################################################
                                             
data_global
_audit_creation_method     'form.cif (version 2.0)'
_journal_data_validation_number     ?
_journal_date_recd_electronic     2010-10-05
_journal_date_accepted     2010-10-13
_journal_name_full     'Acta Crystallographica, Section E'
_journal_year     2010
_journal_volume     66
_journal_issue     11
_journal_page_first     o2861
_journal_page_last     o2862
_journal_paper_category     QO
_journal_coeditor_code     RZ2500
_publ_contact_author_name     'Prof. Fun, Hoong-Kun'
_publ_contact_author_address
;
      X-ray Crystallography Unit
      School of Physics
      Universiti Sains Malaysia
      11800 USM, Penang
      MALAYSIA
;
_publ_contact_author_email     'hkfun@usm.my'
_publ_contact_author_fax     '6 04 6579150'
_publ_contact_author_phone     '6 04 6533652'
_publ_section_title
;\
3-Methyl-4-[(<i>E</i>)-3-thienylmethylideneamino]-1<i>H</i>-1,2,4-triazole-\
5(4<i>H</i>)-thione
;
loop_
    _publ_author_name
    _publ_author_footnote
    _publ_author_address
    'Mohammad Asad' ?
;
      School of Chemical Sciences
      Universiti Sains Malaysia
      11800 USM, Penang
      Malaysia
;
    'Chuan-Wei Oo'
;
Additional correspondence author, e-mail: oocw@usm.my.
;
;
      School of Chemical Sciences
      Universiti Sains Malaysia
      11800 USM, Penang
      Malaysia
;
    'Hasnah Osman' ?
;
      School of Chemical Sciences
      Universiti Sains Malaysia
      11800 USM, Penang
      Malaysia
;
    'Chin Sing Yeap'
;
      Thomson Reuters ResearcherID: A-5523-2009.
;
;
      X-ray Crystallography Unit
      School of Physics
      Universiti Sains Malaysia
      11800 USM, Penang
      Malaysia
;
    'Hoong-Kun Fun'
;
      Thomson Reuters ResearcherID: A-3561-2009.
;
;     X-ray Crystallography Unit
      School of Physics
      Universiti Sains Malaysia
      11800 USM, Penang
      Malaysia
;
data_I
_audit_creation_method     SHELXL-97
_chemical_name_systematic
;
3-Methyl-4-[(<i>E</i>)-3-thienylmethylideneamino]-1<i>H</i>-1,2,4-triazole-
5(4<i>H</i>)-thione
;
_chemical_name_common     ?
_chemical_formula_moiety     'C8 H8 N4 S2'
_chemical_formula_sum     'C8 H8 N4 S2'
_chemical_formula_iupac     'C8 H8 N4 S2'
_chemical_formula_weight     224.30
_chemical_melting_point     ?
_symmetry_cell_setting     triclinic
_symmetry_space_group_name_H-M     'P -1'
_symmetry_space_group_name_Hall     '-P 1'
loop_
    _symmetry_equiv_pos_as_xyz
    'x, y, z'
    '-x, -y, -z'
_cell_length_a     9.3108(7)
_cell_length_b     10.2848(8)
_cell_length_c     12.7798(10)
_cell_angle_alpha     66.632(2)
_cell_angle_beta     83.409(2)
_cell_angle_gamma     63.974(2)
_cell_volume     1006.88(13)
_cell_formula_units_Z     4
_cell_measurement_reflns_used     9994
_cell_measurement_theta_min     2.39
_cell_measurement_theta_max     35.03
_cell_measurement_temperature     100.00(10)
_exptl_crystal_description     'block'
_exptl_crystal_colour     'colourless'
_exptl_crystal_size_max     0.36
_exptl_crystal_size_mid     0.25
_exptl_crystal_size_min     0.23
_exptl_crystal_density_diffrn     1.480
_exptl_crystal_density_meas     ?
_exptl_crystal_density_method     'not measured'
_exptl_crystal_F_000     464
_exptl_absorpt_coefficient_mu     0.492
_exptl_absorpt_correction_type     multi-scan
_exptl_absorpt_process_details     '(<i>SADABS</i>; Bruker, 2009)'
_exptl_absorpt_correction_T_min     0.8446
_exptl_absorpt_correction_T_max     0.8956
_exptl_special_details
;
The crystal was placed in the cold stream of an Oxford Cryosystems Cobra
open-flow nitrogen cryostat (Cosier & Glazer, 1986) operating at 100.0 (1) K.
;
_diffrn_ambient_temperature     100
_diffrn_radiation_type     MoK\a
_diffrn_radiation_wavelength     0.71073
_diffrn_radiation_source     'fine-focus sealed tube'
_diffrn_radiation_monochromator     graphite
_diffrn_measurement_device_type     'Bruker APEXII DUO CCD area-detector'
_diffrn_measurement_method     '\f and \w scans'
_diffrn_detector_area_resol_mean     ?
_diffrn_reflns_number     23519
_diffrn_reflns_av_R_equivalents     0.0252
_diffrn_reflns_av_sigmaI/netI     0.0301
_diffrn_reflns_theta_min     2.39
_diffrn_reflns_theta_max     35.08
_diffrn_reflns_theta_full     35.08
_diffrn_measured_fraction_theta_max     0.980
_diffrn_measured_fraction_theta_full     0.980
_diffrn_reflns_limit_h_min     -15
_diffrn_reflns_limit_h_max     13
_diffrn_reflns_limit_k_min     -16
_diffrn_reflns_limit_k_max     16
_diffrn_reflns_limit_l_min     -17
_diffrn_reflns_limit_l_max     20
_diffrn_standards_number     0
_diffrn_standards_interval_count     .
_diffrn_standards_interval_time     .
_diffrn_standards_decay_%     ?
_refine_special_details
;
Refinement of <i>F</i>^2^ against ALL reflections. The weighted <i>R</i>-factor
<i>wR</i> and goodness of fit <i>S</i> are based on <i>F</i>^2^, conventional
<i>R</i>-factors <i>R</i> are based on <i>F</i>, with <i>F</i> set to zero for
negative <i>F</i>^2^. The threshold expression of <i>F</i>^2^ >
\s(<i>F</i>^2^) is used only for calculating <i>R</i>-factors(gt) <i>etc</i>.
and is not relevant to the choice of reflections for refinement.
<i>R</i>-factors based on <i>F</i>^2^ are statistically about twice as large
as those based on <i>F</i>, and <i>R</i>- factors based on ALL data will be
even larger.
;
_reflns_number_total     8745
_reflns_number_gt     7500
_reflns_threshold_expression     'I > 2\s(I)'
_refine_ls_structure_factor_coef     Fsqd
_refine_ls_matrix_type     full
_refine_ls_R_factor_all     0.0469
_refine_ls_R_factor_gt     0.0401
_refine_ls_wR_factor_gt     0.1083
_refine_ls_wR_factor_ref     0.1144
_refine_ls_goodness_of_fit_ref     1.055
_refine_ls_restrained_S_all     1.056
_refine_ls_number_reflns     8745
_refine_ls_number_parameters     288
_refine_ls_number_restraints     1
_refine_ls_hydrogen_treatment     mixed
_refine_ls_weighting_scheme     calc
_refine_ls_weighting_details
         'calc w=1/[\s^2^(Fo^2^)+(0.0606P)^2^+0.2963P] where P=(Fo^2^+2Fc^2^)/3'
_atom_sites_solution_hydrogens     geom
_atom_sites_solution_primary     direct
_atom_sites_solution_secondary     difmap
_refine_ls_shift/su_max     0.001
_refine_ls_shift/su_mean     <0.001
_refine_diff_density_max     1.059
_refine_diff_density_min     -0.496
_refine_ls_extinction_method     none
_refine_ls_extinction_coef     ?
loop_
    _atom_type_symbol
    _atom_type_description
    _atom_type_scat_dispersion_real
    _atom_type_scat_dispersion_imag
    _atom_type_scat_source
    'C' 'C' 0.0033 0.0016
                         'International Tables Vol C Tables 4.2.6.8 and 6.1.1.4'
    'H' 'H' 0.0000 0.0000
                         'International Tables Vol C Tables 4.2.6.8 and 6.1.1.4'
    'N' 'N' 0.0061 0.0033
                         'International Tables Vol C Tables 4.2.6.8 and 6.1.1.4'
    'S' 'S' 0.1246 0.1234
                         'International Tables Vol C Tables 4.2.6.8 and 6.1.1.4'
_computing_data_collection     'APEX2 (Bruker, 2009)'
_computing_cell_refinement     'SAINT (Bruker, 2009)'
_computing_data_reduction     'SAINT (Bruker, 2009)'
_computing_structure_solution     'SHELXTL (Sheldrick, 2008)'
_computing_structure_refinement     'SHELXTL (Sheldrick, 2008)'
_computing_molecular_graphics     'SHELXTL (Sheldrick, 2008)'
_computing_publication_material
                             'SHELXTL (Sheldrick, 2008) and PLATON (Spek, 2009)'
loop_
    _atom_site_type_symbol
    _atom_site_label
    _atom_site_fract_x
    _atom_site_fract_y
    _atom_site_fract_z
    _atom_site_U_iso_or_equiv
    _atom_site_adp_type
    _atom_site_calc_flag
    _atom_site_refinement_flags
    _atom_site_occupancy
    _atom_site_disorder_assembly
    _atom_site_disorder_group
    S S1A 0.76095(4) -0.34744(4) 0.39899(2) 0.02948(7) Uani d . 1 . .
    S S2A 0.22259(3) -0.11508(3) -0.03400(2) 0.02363(6) Uani d . 1 . .
    N N1A 0.35008(11) 0.05807(10) 0.09471(7) 0.02091(15) Uani d . 1 . .
    N N2A 0.24129(11) 0.12778(10) 0.00194(7) 0.01941(14) Uani d . 1 . .
    N N3A 0.07864(12) 0.20250(10) -0.13672(8) 0.02245(16) Uani d . 1 . .
    N N4A 0.06835(12) 0.33875(11) -0.13366(8) 0.02392(17) Uani d . 1 . .
    C C1A 0.63594(14) -0.31400(13) 0.29387(9) 0.02447(19) Uani d . 1 . .
    H H1AA 0.6348 -0.3924 0.2755 0.029 Uiso calc R 1 . .
    C C2A 0.68112(15) -0.15163(15) 0.37468(10) 0.0279(2) Uani d . 1 . .
    H H2AA 0.7137 -0.1108 0.4157 0.033 Uiso calc R 1 . .
    C C3A 0.56310(14) -0.06294(13) 0.28710(9) 0.02428(19) Uani d . 1 . .
    H H3AA 0.5065 0.0456 0.2614 0.029 Uiso calc R 1 . .
    C C4A 0.53698(12) -0.15641(12) 0.23970(8) 0.02067(16) Uani d . 1 . .
    C C5A 0.42312(13) -0.09238(12) 0.14318(8) 0.02136(17) Uani d . 1 . .
    H H5AA 0.4042 -0.1571 0.1179 0.026 Uiso calc R 1 . .
    C C6A 0.18194(12) 0.07072(11) -0.05621(8) 0.01945(16) Uani d . 1 . .
    C C7A 0.16892(13) 0.29067(12) -0.04888(8) 0.02199(17) Uani d . 1 . .
    C C8A 0.20936(16) 0.39193(13) -0.01317(10) 0.0285(2) Uani d . 1 . .
    H H8AA 0.1551 0.4992 -0.0654 0.043 Uiso calc R 1 . .
    H H8AB 0.3230 0.3597 -0.0134 0.043 Uiso calc R 1 . .
    H H8AC 0.1762 0.3825 0.0624 0.043 Uiso calc R 1 . .
    S S2B 0.88542(4) 0.23323(3) 0.64301(2) 0.02461(7) Uani d . 1 . .
    N N1B 0.78425(11) 0.05827(10) 0.51301(7) 0.02158(16) Uani d . 1 . .
    N N2B 0.85328(11) -0.01306(10) 0.62466(7) 0.01962(15) Uani d . 1 . .
    N N3B 0.97744(12) -0.07490(11) 0.77934(8) 0.02242(16) Uani d . 1 . .
    N N4B 0.98117(13) -0.21239(11) 0.78403(8) 0.02472(17) Uani d . 1 . .
    C C4B 0.58641(12) 0.28766(11) 0.37606(8) 0.01978(16) Uani d . 1 . .
    S S1B 0.38121(11) 0.51444(11) 0.21591(7) 0.02699(15) Uani d P 0.6375(19) A 1
    C C1B 0.4516(4) 0.4333(3) 0.3522(3) 0.0172(6) Uani d P 0.6375(19) A 1
    H H1BA 0.4077 0.4784 0.4054 0.021 Uiso calc PR 0.6375(19) A 1
    C C2B 0.5300(10) 0.3569(8) 0.1808(6) 0.0429(15) Uani d P 0.6375(19) A 1
    H H2BA 0.5390 0.3496 0.1099 0.051 Uiso calc PR 0.6375(19) A 1
    C C3B 0.6279(10) 0.2492(8) 0.2775(7) 0.0299(7) Uani d P 0.6375(19) A 1
    H H3BA 0.7151 0.1577 0.2789 0.036 Uiso calc PR 0.6375(19) A 1
    S S1X 0.5125(4) 0.3829(3) 0.1634(2) 0.0288(4) Uani d PD 0.3625(19) A 2
    C C1X 0.6323(13) 0.2441(10) 0.2839(10) 0.0172(6) Uani d P 0.3625(19) A 2
    H H1XA 0.7179 0.1506 0.2871 0.021 Uiso calc PR 0.3625(19) A 2
    C C2X 0.3997(10) 0.5014(10) 0.2362(7) 0.0429(15) Uani d PD 0.3625(19) A 2
    H H2XA 0.3132 0.5990 0.2040 0.051 Uiso calc PR 0.3625(19) A 2
    C C3X 0.4540(11) 0.4332(11) 0.3424(8) 0.048(2) Uani d P 0.3625(19) A 2
    H H3XA 0.4062 0.4799 0.3943 0.057 Uiso calc PR 0.3625(19) A 2
    C C5B 0.66610(12) 0.19528(11) 0.49031(8) 0.01976(16) Uani d . 1 A .
    H H5BA 0.6319 0.2350 0.5472 0.024 Uiso calc R 1 . .
    C C6B 0.90351(12) 0.04953(11) 0.68276(8) 0.01932(16) Uani d . 1 . .
    C C7B 0.90578(13) -0.17204(11) 0.68809(8) 0.02196(17) Uani d . 1 . .
    C C8B 0.87796(17) -0.27885(13) 0.65086(10) 0.0302(2) Uani d . 1 . .
    H H8BA 0.9231 -0.3832 0.7087 0.045 Uiso calc R 1 . .
    H H8BB 0.9279 -0.2790 0.5809 0.045 Uiso calc R 1 . .
    H H8BC 0.7649 -0.2436 0.6389 0.045 Uiso calc R 1 . .
    H H3NA 0.025(2) 0.210(2) -0.1941(16) 0.035(5) Uiso d . 1 . .
    H H3NB 1.027(2) -0.077(2) 0.8312(17) 0.037(5) Uiso d . 1 . .
loop_
    _atom_site_aniso_label
    _atom_site_aniso_U_11
    _atom_site_aniso_U_22
    _atom_site_aniso_U_33
    _atom_site_aniso_U_12
    _atom_site_aniso_U_13
    _atom_site_aniso_U_23
    S1A 0.02947(14) 0.02718(13) 0.02285(12) -0.01128(11) -0.00947(10)
                                                                     0.00081(10)
    S2A 0.02878(13) 0.01789(11) 0.02143(11) -0.00851(9) -0.00820(9) -0.00404(8)
    N1A 0.0232(4) 0.0199(3) 0.0164(3) -0.0082(3) -0.0052(3) -0.0033(3)
    N2A 0.0224(4) 0.0171(3) 0.0158(3) -0.0077(3) -0.0046(3) -0.0028(3)
    N3A 0.0257(4) 0.0188(3) 0.0196(3) -0.0092(3) -0.0074(3) -0.0025(3)
    N4A 0.0279(4) 0.0187(4) 0.0213(4) -0.0091(3) -0.0065(3) -0.0029(3)
    C1A 0.0253(5) 0.0209(4) 0.0227(4) -0.0103(4) -0.0057(3) -0.0018(3)
    C2A 0.0320(5) 0.0301(5) 0.0219(4) -0.0149(4) -0.0066(4) -0.0064(4)
    C3A 0.0295(5) 0.0233(4) 0.0187(4) -0.0119(4) -0.0053(3) -0.0044(3)
    C4A 0.0223(4) 0.0200(4) 0.0166(3) -0.0098(3) -0.0041(3) -0.0019(3)
    C5A 0.0230(4) 0.0197(4) 0.0187(4) -0.0088(3) -0.0051(3) -0.0035(3)
    C6A 0.0209(4) 0.0187(4) 0.0160(3) -0.0081(3) -0.0034(3) -0.0034(3)
    C7A 0.0260(4) 0.0172(4) 0.0190(4) -0.0084(3) -0.0043(3) -0.0028(3)
    C8A 0.0369(6) 0.0209(4) 0.0266(5) -0.0126(4) -0.0080(4) -0.0052(4)
    S2B 0.03028(13) 0.01731(11) 0.02452(12) -0.00988(9) -0.00816(9) -0.00420(9)
    N1B 0.0251(4) 0.0173(3) 0.0176(3) -0.0066(3) -0.0066(3) -0.0029(3)
    N2B 0.0229(4) 0.0144(3) 0.0173(3) -0.0064(3) -0.0061(3) -0.0019(3)
    N3B 0.0275(4) 0.0197(4) 0.0183(3) -0.0108(3) -0.0063(3) -0.0028(3)
    N4B 0.0316(5) 0.0182(3) 0.0205(4) -0.0107(3) -0.0081(3) -0.0011(3)
    C4B 0.0219(4) 0.0163(4) 0.0181(4) -0.0083(3) -0.0035(3) -0.0024(3)
    S1B 0.0283(3) 0.0208(2) 0.0227(2) -0.00926(19) -0.00948(18) 0.00179(17)
    C1B 0.0168(9) 0.0083(7) 0.0140(7) 0.0010(6) -0.0091(7) 0.0030(6)
    C2B 0.0343(17) 0.0261(19) 0.063(4) -0.0096(14) -0.002(2) -0.014(2)
    C3B 0.0346(15) 0.0358(15) 0.0226(16) -0.0165(12) 0.0019(11) -0.0131(12)
    S1X 0.0313(8) 0.0265(9) 0.0240(5) -0.0102(7) -0.0031(5) -0.0066(5)
    C1X 0.0168(9) 0.0083(7) 0.0140(7) 0.0010(6) -0.0091(7) 0.0030(6)
    C2X 0.0343(17) 0.0261(19) 0.063(4) -0.0096(14) -0.002(2) -0.014(2)
    C3X 0.053(4) 0.056(4) 0.069(5) -0.041(3) 0.029(3) -0.044(4)
    C5B 0.0215(4) 0.0172(4) 0.0180(4) -0.0080(3) -0.0034(3) -0.0034(3)
    C6B 0.0202(4) 0.0172(4) 0.0184(4) -0.0075(3) -0.0034(3) -0.0041(3)
    C7B 0.0268(4) 0.0152(4) 0.0190(4) -0.0080(3) -0.0067(3) -0.0010(3)
    C8B 0.0433(6) 0.0178(4) 0.0266(5) -0.0125(4) -0.0124(4) -0.0027(4)
_geom_special_details
;
All e.s.d.'s (except the e.s.d. in the dihedral angle between two l.s. planes)
are estimated using the full covariance matrix. The cell e.s.d.'s are taken
into account individually in the estimation of e.s.d.'s in distances, angles
and torsion angles; correlations between e.s.d.'s in cell parameters are only
used when they are defined by crystal symmetry. An approximate (isotropic)
treatment of cell e.s.d.'s is used for estimating e.s.d.'s involving l.s.
planes.
;
loop_
    _geom_bond_atom_site_label_1
    _geom_bond_atom_site_label_2
    _geom_bond_site_symmetry_2
    _geom_bond_distance
    _geom_bond_publ_flag
    S1A C1A . 1.7085(11) ?
    S1A C2A . 1.7170(13) ?
    S2A C6A . 1.6838(10) ?
    N1A C5A . 1.2859(13) ?
    N1A N2A . 1.3820(11) ?
    N2A C6A . 1.3881(12) ?
    N2A C7A . 1.3889(13) ?
    N3A C6A . 1.3408(13) ?
    N3A N4A . 1.3781(13) ?
    N3A H3NA . 0.896(19) ?
    N4A C7A . 1.3026(13) ?
    C1A C4A . 1.3787(15) ?
    C1A H1AA . 0.9300 ?
    C2A C3A . 1.3730(15) ?
    C2A H2AA . 0.9300 ?
    C3A C4A . 1.4322(15) ?
    C3A H3AA . 0.9300 ?
    C4A C5A . 1.4568(13) ?
    C5A H5AA . 0.9300 ?
    C7A C8A . 1.4816(15) ?
    C8A H8AA . 0.9600 ?
    C8A H8AB . 0.9600 ?
    C8A H8AC . 0.9600 ?
    S2B C6B . 1.6837(10) ?
    N1B C5B . 1.2917(13) ?
    N1B N2B . 1.3977(11) ?
    N2B C6B . 1.3811(12) ?
    N2B C7B . 1.3812(12) ?
    N3B C6B . 1.3430(12) ?
    N3B N4B . 1.3765(13) ?
    N3B H3NB . 0.84(2) ?
    N4B C7B . 1.3063(13) ?
    C4B C1X . 1.381(13) ?
    C4B C3X . 1.392(10) ?
    C4B C1B . 1.410(3) ?
    C4B C3B . 1.429(8) ?
    C4B C5B . 1.4542(13) ?
    S1B C1B . 1.670(3) ?
    S1B C2B . 1.791(9) ?
    C1B H1BA . 0.9300 ?
    C2B C3B . 1.367(9) ?
    C2B H2BA . 0.9300 ?
    C3B H3BA . 0.9300 ?
    S1X C1X . 1.705(9) ?
    S1X C2X . 1.734(8) ?
    C1X H1XA . 0.9300 ?
    C2X C3X . 1.297(13) ?
    C2X H2XA . 0.9300 ?
    C3X H3XA . 0.9300 ?
    C5B H5BA . 0.9300 ?
    C7B C8B . 1.4809(15) ?
    C8B H8BA . 0.9600 ?
    C8B H8BB . 0.9600 ?
    C8B H8BC . 0.9600 ?
loop_
    _geom_angle_atom_site_label_1
    _geom_angle_atom_site_label_2
    _geom_angle_atom_site_label_3
    _geom_angle_site_symmetry_1
    _geom_angle_site_symmetry_3
    _geom_angle
    _geom_angle_publ_flag
    C1A S1A C2A . . 92.44(5) ?
    C5A N1A N2A . . 120.12(9) ?
    N1A N2A C6A . . 134.03(8) ?
    N1A N2A C7A . . 117.69(8) ?
    C6A N2A C7A . . 108.28(8) ?
    C6A N3A N4A . . 114.25(8) ?
    C6A N3A H3NA . . 127.0(12) ?
    N4A N3A H3NA . . 118.5(12) ?
    C7A N4A N3A . . 104.29(8) ?
    C4A C1A S1A . . 111.67(8) ?
    C4A C1A H1AA . . 124.2 ?
    S1A C1A H1AA . . 124.2 ?
    C3A C2A S1A . . 111.42(8) ?
    C3A C2A H2AA . . 124.3 ?
    S1A C2A H2AA . . 124.3 ?
    C2A C3A C4A . . 112.42(10) ?
    C2A C3A H3AA . . 123.8 ?
    C4A C3A H3AA . . 123.8 ?
    C1A C4A C3A . . 112.04(9) ?
    C1A C4A C5A . . 123.85(10) ?
    C3A C4A C5A . . 124.08(9) ?
    N1A C5A C4A . . 116.66(9) ?
    N1A C5A H5AA . . 121.7 ?
    C4A C5A H5AA . . 121.7 ?
    N3A C6A N2A . . 102.63(8) ?
    N3A C6A S2A . . 126.98(8) ?
    N2A C6A S2A . . 130.38(7) ?
    N4A C7A N2A . . 110.54(9) ?
    N4A C7A C8A . . 125.91(9) ?
    N2A C7A C8A . . 123.48(9) ?
    C7A C8A H8AA . . 109.5 ?
    C7A C8A H8AB . . 109.5 ?
    H8AA C8A H8AB . . 109.5 ?
    C7A C8A H8AC . . 109.5 ?
    H8AA C8A H8AC . . 109.5 ?
    H8AB C8A H8AC . . 109.5 ?
    C5B N1B N2B . . 113.61(9) ?
    C6B N2B C7B . . 108.61(8) ?
    C6B N2B N1B . . 128.38(8) ?
    C7B N2B N1B . . 122.26(8) ?
    C6B N3B N4B . . 113.86(8) ?
    C6B N3B H3NB . . 126.2(13) ?
    N4B N3B H3NB . . 119.7(13) ?
    C7B N4B N3B . . 104.32(8) ?
    C1X C4B C3X . . 109.6(5) ?
    C1X C4B C1B . . 114.6(3) ?
    C3X C4B C3B . . 107.0(5) ?
    C1B C4B C3B . . 112.0(3) ?
    C1X C4B C5B . . 124.8(3) ?
    C3X C4B C5B . . 125.6(4) ?
    C1B C4B C5B . . 120.56(16) ?
    C3B C4B C5B . . 127.5(3) ?
    C1B S1B C2B . . 94.2(3) ?
    C4B C1B S1B . . 111.2(2) ?
    C4B C1B H1BA . . 124.4 ?
    S1B C1B H1BA . . 124.4 ?
    C3B C2B S1B . . 107.5(6) ?
    C3B C2B H2BA . . 126.3 ?
    S1B C2B H2BA . . 126.3 ?
    C2B C3B C4B . . 115.1(6) ?
    C2B C3B H3BA . . 122.4 ?
    C4B C3B H3BA . . 122.4 ?
    C1X S1X C2X . . 91.4(5) ?
    C4B C1X S1X . . 111.6(5) ?
    C4B C1X H1XA . . 124.2 ?
    S1X C1X H1XA . . 124.2 ?
    C3X C2X S1X . . 109.7(7) ?
    C3X C2X H2XA . . 125.1 ?
    S1X C2X H2XA . . 125.1 ?
    C2X C3X C4B . . 117.6(8) ?
    C2X C3X H3XA . . 121.2 ?
    C4B C3X H3XA . . 121.2 ?
    N1B C5B C4B . . 120.21(9) ?
    N1B C5B H5BA . . 119.9 ?
    C4B C5B H5BA . . 119.9 ?
    N3B C6B N2B . . 102.76(8) ?
    N3B C6B S2B . . 127.50(8) ?
    N2B C6B S2B . . 129.69(7) ?
    N4B C7B N2B . . 110.39(9) ?
    N4B C7B C8B . . 125.79(9) ?
    N2B C7B C8B . . 123.82(9) ?
    C7B C8B H8BA . . 109.5 ?
    C7B C8B H8BB . . 109.5 ?
    H8BA C8B H8BB . . 109.5 ?
    C7B C8B H8BC . . 109.5 ?
    H8BA C8B H8BC . . 109.5 ?
    H8BB C8B H8BC . . 109.5 ?
loop_
    _geom_torsion_atom_site_label_1
    _geom_torsion_atom_site_label_2
    _geom_torsion_atom_site_label_3
    _geom_torsion_atom_site_label_4
    _geom_torsion_site_symmetry_1
    _geom_torsion_site_symmetry_2
    _geom_torsion_site_symmetry_3
    _geom_torsion_site_symmetry_4
    _geom_torsion
    _geom_torsion_publ_flag
    C5A N1A N2A C6A . . . . 2.18(18) ?
    C5A N1A N2A C7A . . . . -178.40(10) ?
    C6A N3A N4A C7A . . . . 0.28(13) ?
    C2A S1A C1A C4A . . . . 1.06(10) ?
    C1A S1A C2A C3A . . . . -0.79(10) ?
    S1A C2A C3A C4A . . . . 0.34(14) ?
    S1A C1A C4A C3A . . . . -1.04(13) ?
    S1A C1A C4A C5A . . . . 177.06(9) ?
    C2A C3A C4A C1A . . . . 0.45(15) ?
    C2A C3A C4A C5A . . . . -177.65(11) ?
    N2A N1A C5A C4A . . . . 179.43(9) ?
    C1A C4A C5A N1A . . . . -173.55(11) ?
    C3A C4A C5A N1A . . . . 4.33(16) ?
    N4A N3A C6A N2A . . . . -0.02(12) ?
    N4A N3A C6A S2A . . . . 179.17(8) ?
    N1A N2A C6A N3A . . . . 179.21(11) ?
    C7A N2A C6A N3A . . . . -0.24(11) ?
    N1A N2A C6A S2A . . . . 0.07(18) ?
    C7A N2A C6A S2A . . . . -179.39(9) ?
    N3A N4A C7A N2A . . . . -0.43(12) ?
    N3A N4A C7A C8A . . . . 176.66(11) ?
    N1A N2A C7A N4A . . . . -179.11(9) ?
    C6A N2A C7A N4A . . . . 0.44(13) ?
    N1A N2A C7A C8A . . . . 3.72(16) ?
    C6A N2A C7A C8A . . . . -176.73(11) ?
    C5B N1B N2B C6B . . . . -49.59(15) ?
    C5B N1B N2B C7B . . . . 141.48(10) ?
    C6B N3B N4B C7B . . . . -0.69(13) ?
    C1X C4B C1B S1B . . . . 0.7(6) ?
    C3X C4B C1B S1B . . . . 7(5) ?
    C3B C4B C1B S1B . . . . 0.7(5) ?
    C5B C4B C1B S1B . . . . -179.23(13) ?
    C2B S1B C1B C4B . . . . -0.2(4) ?
    C1B S1B C2B C3B . . . . -0.4(7) ?
    S1B C2B C3B C4B . . . . 0.9(10) ?
    C1X C4B C3B C2B . . . .  18E1(10)
                                     ?
    C3X C4B C3B C2B . . . . -1.7(9) ?
    C1B C4B C3B C2B . . . . -1.1(9) ?
    C5B C4B C3B C2B . . . . 178.9(5) ?
    C3X C4B C1X S1X . . . . 0.3(10) ?
    C1B C4B C1X S1X . . . . 1.0(10) ?
    C3B C4B C1X S1X . . . . 0(19) ?
    C5B C4B C1X S1X . . . . -179.1(3) ?
    C2X S1X C1X C4B . . . . 0.1(9) ?
    C1X S1X C2X C3X . . . . -0.6(9) ?
    S1X C2X C3X C4B . . . . 1.0(11) ?
    C1X C4B C3X C2X . . . . -0.9(11) ?
    C1B C4B C3X C2X . . . . -174(6) ?
    C3B C4B C3X C2X . . . . -0.9(10) ?
    C5B C4B C3X C2X . . . . 178.6(6) ?
    N2B N1B C5B C4B . . . . 177.18(9) ?
    C1X C4B C5B N1B . . . . -3.5(7) ?
    C3X C4B C5B N1B . . . . 177.1(5) ?
    C1B C4B C5B N1B . . . . 176.36(19) ?
    C3B C4B C5B N1B . . . . -3.6(5) ?
    N4B N3B C6B N2B . . . . 1.89(12) ?
    N4B N3B C6B S2B . . . . -175.95(9) ?
    C7B N2B C6B N3B . . . . -2.32(12) ?
    N1B N2B C6B N3B . . . . -172.46(10) ?
    C7B N2B C6B S2B . . . . 175.46(9) ?
    N1B N2B C6B S2B . . . . 5.31(17) ?
    N3B N4B C7B N2B . . . . -0.87(13) ?
    N3B N4B C7B C8B . . . . 179.50(12) ?
    C6B N2B C7B N4B . . . . 2.09(13) ?
    N1B N2B C7B N4B . . . . 172.96(10) ?
    C6B N2B C7B C8B . . . . -178.27(11) ?
    N1B N2B C7B C8B . . . . -7.40(17) ?
loop_
    _geom_hbond_atom_site_label_D
    _geom_hbond_atom_site_label_H
    _geom_hbond_atom_site_label_A
    _geom_hbond_site_symmetry_A
    _geom_hbond_distance_DH
    _geom_hbond_distance_HA
    _geom_hbond_distance_DA
    _geom_hbond_angle_DHA
    _geom_hbond_publ_flag
    N3A H3NA S2B 1_454 0.894(19) 2.46(2) 3.3494(11) 177.7(18) yes
    N3B H3NB S2A 1_656 0.84(2) 2.45(2) 3.2728(12) 167.7(19) yes
    C5A H5AA S2A . 0.9300 2.5000 3.2311(12) 135.00 yes
    C8B H8BA N4A 1_646 0.9600 2.5900 3.5503(16) 175.00 yes
    C5B H5BA Cg1 2_656 0.93 2.91 3.4955(12) 122 y
