# Supplementary material for: 3-Methyl-4-[(E)-3-thien­ylmethyl­idene­amino]-1H-1,2,4-triazole-5(4H)-thione
Source: Acta Crystallogr Sect E Struct Rep Online. 2010 Oct 20;66(Pt 11):o2861–2. doi: 10.1107/S1600536810041152 (PMC3009062; doi:10.1107/S1600536810041152)
Supplement: Supplementary file 2 [file e-66-o2861-Isup2.hkl]

# 
# h,k,l, Fc-squared, Fo-squared, sigma(Fo-squared) and status flag 
# 
data_I
_shelx_title ' ma4am in P-1 (100K)' 
_shelx_refln_list_code          4 
_shelx_F_calc_maximum      104.65 
_exptl_crystal_F_000       464.00 
_reflns_d_resolution_high  0.6183 
 
loop_ 
 _symmetry_equiv_pos_as_xyz 
 'x, y, z' 
 '-x, -y, -z' 
 
_cell_length_a     9.3108 
_cell_length_b    10.2848 
_cell_length_c    12.7798 
_cell_angle_alpha  66.632 
_cell_angle_beta   83.409 
_cell_angle_gamma  63.974 
 
_shelx_F_squared_multiplier     1.000 
 
loop_ 
 _refln_index_h 
 _refln_index_k 
 _refln_index_l 
 _refln_F_squared_calc 
 _refln_F_squared_meas 
 _refln_F_squared_sigma 
 _refln_observed_status 
   1   0   0       93.12      124.83      5.80 o 
   2   0   0      205.80      235.72     10.97 o 
   3   0   0      737.28      848.93     38.06 o 
   4   0   0      110.47      179.38      9.24 o 
   5   0   0      295.12      324.35     17.11 o 
   6   0   0      491.79      523.88     13.46 o 
   7   0   0      617.02      580.16     16.49 o 
   8   0   0      343.26      307.47     11.06 o 
   9   0   0      461.92      453.32     15.78 o 
  10   0   0        0.22       -0.18      1.06 o 
  11   0   0        8.17        4.21      1.55 o 
  12   0   0        0.35       -0.75      1.27 o 
  13   0   0       17.17       16.11      2.52 o 
 -12   1   0        4.27        3.35      1.54 o 
 -11   1   0       97.43      108.41      5.54 o 
 -10   1   0       47.39       47.13      2.84 o 
  -9   1   0      374.39      374.10     17.42 o 
  -8   1   0       32.16       29.64      1.42 o 
  -7   1   0      161.36      143.56      5.51 o 
  -6   1   0      150.52      129.81      5.21 o 
  -5   1   0      417.86      426.90     18.07 o 
  -4   1   0      349.28      369.92      9.57 o 
  -3   1   0      211.98      253.22     12.43 o 
  -2   1   0       85.24       63.26      3.86 o 
   0   1   0     3663.65     4253.54    187.41 o 
   1   1   0      175.83      220.19      9.76 o 
   2   1   0     2666.22     3051.54    134.34 o 
   3   1   0       17.98        7.14      0.56 o 
   4   1   0      110.90      162.28      8.18 o 
   5   1   0      397.04      408.40     46.88 o 
   6   1   0       54.81       46.86      3.74 o 
   7   1   0       69.23       85.09      2.90 o 
   8   1   0      161.10      157.70      3.77 o 
   9   1   0      141.86      138.68      3.45 o 
  10   1   0       77.45       85.80      2.60 o 
  11   1   0       68.68       72.85      4.27 o 
  12   1   0        8.45        9.91      2.05 o 
  13   1   0       25.99       34.84      3.30 o 
 -12   2   0        1.31        0.10      1.47 o 
 -11   2   0        7.91        8.78      1.87 o 
 -10   2   0      115.56      104.60      8.20 o 
  -9   2   0       25.06       19.54      2.01 o 
  -8   2   0       38.89       39.32      1.88 o 
  -7   2   0      252.21      223.47      5.19 o 
  -6   2   0      114.30      105.85      3.74 o 
  -5   2   0      160.85      183.66      9.67 o 
  -4   2   0      583.45      635.34     16.13 o 
  -3   2   0      704.00      717.05     33.05 o 
  -2   2   0      860.71     1020.92     46.11 o 
   0   2   0     1019.51     1165.30     36.44 o 
   1   2   0       97.08      107.68      6.70 o 
   2   2   0      436.06      506.20     22.98 o 
   3   2   0     2407.20     2764.97    121.27 o 
   4   2   0       37.98       39.70      1.10 o 
   5   2   0     1964.55     1947.29     55.11 o 
   6   2   0      948.67      912.02     24.35 o 
   7   2   0      523.38      461.29     12.79 o 
   8   2   0      481.59      459.24      9.53 o 
   9   2   0      108.49      105.23      3.14 o 
  10   2   0      141.91      136.48      3.85 o 
  11   2   0        8.37        8.48      0.81 o 
  12   2   0       59.16       58.50      3.99 o 
  13   2   0        9.17        7.80      2.01 o 
  14   2   0       19.66       23.11      3.10 o 
 -11   3   0        8.93        8.92      2.05 o 
 -10   3   0       11.76        7.44      1.92 o 
  -9   3   0        0.18        1.29      1.91 o 
  -8   3   0        7.33        6.68      1.30 o 
  -7   3   0        0.68        0.56      0.54 o 
  -6   3   0       76.36       63.51      1.98 o 
  -5   3   0       92.90       90.95      2.68 o 
  -4   3   0      212.05      173.45     10.05 o 
  -3   3   0       34.76       30.80      1.96 o 
  -2   3   0      421.64      549.15     19.42 o 
  -1   3   0      508.30      656.49     19.57 o 
   0   3   0        4.75        2.00      0.41 o 
   1   3   0      102.21      117.91      7.57 o 
   2   3   0       90.83      123.51      5.90 o 
   3   3   0     2555.99     2797.21     67.73 o 
   4   3   0       27.66       17.03      0.91 o 
   5   3   0      310.41      335.10      6.13 o 
   6   3   0      306.42      296.04      5.16 o 
   7   3   0        0.56        0.88      0.61 o 
   8   3   0        0.67        1.60      0.61 o 
   9   3   0      162.17      167.00      4.56 o 
  10   3   0      168.94      172.72      4.75 o 
  11   3   0        0.15        0.28      0.68 o 
  12   3   0        6.93        5.48      1.75 o 
  13   3   0       12.75       14.72      2.53 o 
  14   3   0       37.28       37.99      3.65 o 
 -11   4   0        3.49        2.23      1.77 o 
 -10   4   0        6.08        4.41      1.63 o 
  -9   4   0        4.03        5.74      3.09 o 
  -8   4   0       94.32       85.36      3.95 o 
  -7   4   0      196.22      194.09      3.71 o 
  -6   4   0      158.28      148.02      3.73 o 
  -5   4   0      623.10      632.95     14.28 o 
  -4   4   0     2430.98     2415.26     63.56 o 
  -3   4   0      103.11      103.53      4.35 o 
  -2   4   0      534.75      606.36     10.83 o 
  -1   4   0     1226.27     1271.58     20.67 o 
   0   4   0      194.60      211.21      3.48 o 
   1   4   0        4.30        0.41      0.38 o 
   2   4   0     1657.84     1821.81     31.55 o 
   3   4   0      473.12      532.63     13.40 o 
   4   4   0     9223.18     9974.97    186.56 o 
   5   4   0      418.41      489.32      9.94 o 
   6   4   0       25.94       14.16      0.68 o 
   7   4   0      705.58      631.35     11.38 o 
   8   4   0       22.94       24.69      1.44 o 
   9   4   0      787.53      817.81     18.55 o 
  10   4   0       76.33       82.72      2.91 o 
  11   4   0      244.23      254.63      6.65 o 
  12   4   0       80.11       92.40      3.09 o 
  13   4   0       33.69       38.45      3.52 o 
  14   4   0        0.04        0.69      1.65 o 
 -10   5   0        0.47        2.44      1.56 o 
  -9   5   0        3.84        2.37      1.49 o 
  -8   5   0       38.43       35.98      2.67 o 
  -7   5   0      518.44      514.98     11.69 o 
  -6   5   0       83.09       78.33      3.87 o 
  -5   5   0      970.98      923.73     18.60 o 
  -4   5   0      131.44      127.24      3.35 o 
  -3   5   0       52.93       53.38      2.89 o 
  -2   5   0       94.94       88.39      3.23 o 
  -1   5   0      141.36      125.80      2.61 o 
   0   5   0      318.90      345.63      5.68 o 
   1   5   0     2776.24     3240.33     39.39 o 
   2   5   0     1504.34     1676.29     23.22 o 
   3   5   0        5.83        4.36      0.44 o 
   4   5   0      230.63      282.73      6.57 o 
   5   5   0     1415.73     1539.85     22.03 o 
   6   5   0      320.92      334.71      5.98 o 
   7   5   0      910.86      946.28     16.96 o 
   8   5   0      283.74      282.31      5.57 o 
   9   5   0       22.58       21.43      1.54 o 
  10   5   0       17.77       13.57      1.56 o 
  11   5   0       43.12       40.37      4.61 o 
  12   5   0        8.76        5.25      1.10 o 
  13   5   0        0.39        1.51      0.84 o 
  14   5   0        1.90        2.88      1.83 o 
  -9   6   0       68.25       74.04      4.69 o 
  -8   6   0       27.07       32.66      3.04 o 
  -7   6   0       53.30       58.50      9.44 o 
  -6   6   0      207.81      209.51      8.89 o 
  -5   6   0       61.05       64.40      3.67 o 
  -4   6   0       25.14       26.05      1.44 o 
  -3   6   0        1.78        0.40      0.56 o 
  -2   6   0      151.24      133.51      4.51 o 
  -1   6   0        0.13        0.98      0.55 o 
   0   6   0       15.93       20.97      2.20 o 
   1   6   0      425.93      416.35      5.49 o 
   2   6   0        1.29        4.63      0.59 o 
   3   6   0      580.92      597.38      7.87 o 
   4   6   0      127.73      110.38      1.96 o 
   5   6   0      660.89      751.84      9.78 o 
   6   6   0     1604.38     1595.58     24.22 o 
   7   6   0       22.29       26.28      1.24 o 
   8   6   0        5.73        6.52      0.72 o 
   9   6   0       88.90       86.38      2.28 o 
  10   6   0      241.59      247.84      6.69 o 
  11   6   0        7.83        7.31      1.18 o 
  12   6   0       87.00       91.66      3.43 o 
  13   6   0      241.83      249.97      6.80 o 
  14   6   0       33.06       41.16      1.92 o 
  -8   7   0       95.81      104.74      5.72 o 
  -7   7   0       11.63       13.84      2.14 o 
  -6   7   0        3.73        2.81      0.78 o 
  -5   7   0        8.23        5.74      0.96 o 
  -4   7   0        3.19        2.14      0.88 o 
  -3   7   0        3.76        4.53      0.84 o 
  -2   7   0       16.73       17.66      0.95 o 
  -1   7   0      145.12      145.15      3.12 o 
   0   7   0     1006.61      983.30     22.10 o 
   1   7   0     1099.21     1156.71     22.16 o 
   2   7   0      412.81      442.17      6.50 o 
   3   7   0      611.61      718.21      8.51 o 
   4   7   0        6.53        2.95      0.39 o 
   5   7   0      167.24      181.44      3.24 o 
   6   7   0      167.41      171.28      3.35 o 
   7   7   0      427.92      403.04      6.96 o 
   8   7   0        6.70        8.17      0.88 o 
   9   7   0      114.38       96.85      2.62 o 
  10   7   0       89.39       84.39      2.30 o 
  11   7   0        5.05        5.33      2.26 o 
  12   7   0        0.08       -0.51      1.09 o 
  13   7   0       37.42       27.22      2.03 o 
  14   7   0        0.46        1.55      0.99 o 
  -8   8   0       42.89       44.84      3.76 o 
  -7   8   0        4.95        0.76      1.55 o 
  -6   8   0      106.93      120.98      6.04 o 
  -5   8   0       82.99       82.60      5.96 o 
  -4   8   0        7.29       10.23      3.39 o 
  -3   8   0        0.50        1.44      1.47 o 
  -2   8   0      109.34      118.03      3.43 o 
  -1   8   0       79.30       69.69      1.96 o 
   0   8   0       81.20      114.00      2.73 o 
   1   8   0      211.04      200.82      4.13 o 
   2   8   0      315.81      369.92      6.90 o 
   3   8   0      847.24      887.75     11.77 o 
   4   8   0      207.05      192.49      3.25 o 
   5   8   0      607.14      608.34      9.70 o 
   6   8   0       34.41       31.83      2.21 o 
   7   8   0       24.67       26.28      1.24 o 
   8   8   0      928.31      944.21     15.27 o 
   9   8   0        0.28       -0.56      0.56 o 
  10   8   0        3.07        5.36      1.10 o 
  11   8   0      495.48      487.33     17.74 o 
  12   8   0       68.46       68.97      3.09 o 
  13   8   0       92.86       92.39      3.69 o 
  14   8   0        0.75        1.33      1.11 o 
  -7   9   0        0.02        1.92      1.67 o 
  -6   9   0       64.15       76.12      4.94 o 
  -5   9   0       14.90       13.48      1.34 o 
  -4   9   0       38.35       38.11      2.02 o 
  -3   9   0      233.94      239.41      6.03 o 
  -2   9   0      186.06      185.88      4.94 o 
  -1   9   0       99.16       87.23      2.29 o 
   0   9   0       14.19       24.84      1.89 o 
   1   9   0      374.27      399.93      7.38 o 
   2   9   0       34.89       36.71      1.79 o 
   3   9   0      291.72      297.35      4.96 o 
   4   9   0      233.51      226.67      4.92 o 
   5   9   0      101.89      113.58      3.06 o 
   6   9   0      104.82      100.61      3.74 o 
   7   9   0        5.33        7.34      1.19 o 
   8   9   0       65.43       59.16      4.85 o 
   9   9   0      189.91      188.07      4.50 o 
  10   9   0      340.10      326.71      6.08 o 
  11   9   0       26.12       30.65      1.41 o 
  12   9   0       53.42       57.57      2.48 o 
  13   9   0        2.49        0.62      2.75 o 
  14   9   0       26.52       23.92      2.10 o 
  -5  10   0       77.78       87.59      3.05 o 
  -4  10   0        7.34        6.46      1.21 o 
  -3  10   0        8.73       11.27      1.33 o 
  -2  10   0      200.42      205.38      5.46 o 
  -1  10   0       56.90       58.89      2.35 o 
   0  10   0        4.69        3.48      0.83 o 
   1  10   0       32.45       37.10      2.46 o 
   2  10   0      498.26      518.38     17.59 o 
   3  10   0        3.16        2.71      0.80 o 
   4  10   0       20.95       19.51      1.77 o 
   5  10   0      102.80      105.84      3.01 o 
   6  10   0        2.99        3.10      0.92 o 
   7  10   0        0.23        0.52      2.12 o 
   8  10   0      159.97      171.16      4.92 o 
   9  10   0      204.63      210.78      5.94 o 
  10  10   0      214.36      213.01      8.35 o 
  11  10   0        6.83        5.11      1.07 o 
  12  10   0       85.30       74.46      4.58 o 
  13  10   0        0.23        1.59      1.57 o 
  14  10   0       21.62       26.26      2.91 o 
  -4  11   0       53.23       55.81      2.64 o 
  -3  11   0        0.16       -0.15      1.01 o 
  -2  11   0      126.94      139.80      4.63 o 
  -1  11   0      129.19      130.48      9.93 o 
   0  11   0       47.48       41.60      1.76 o 
   1  11   0       70.20       71.62      2.42 o 
   2  11   0      129.43      127.85      3.88 o 
   3  11   0       51.35       49.27      2.56 o 
   4  11   0        1.18        0.40      0.93 o 
   5  11   0      269.24      282.74      6.18 o 
   6  11   0      111.91      108.92      3.92 o 
   7  11   0       67.24       64.33      3.78 o 
   8  11   0      299.41      289.08      6.36 o 
   9  11   0       10.37       11.11      1.48 o 
  10  11   0        0.00       -0.87      0.87 o 
  11  11   0       40.49       39.86      2.23 o 
  12  11   0        4.85        4.14      0.97 o 
  13  11   0        7.46        5.50      2.05 o 
  -3  12   0       55.89       51.17      5.98 o 
  -2  12   0      162.99      176.99      5.54 o 
  -1  12   0        1.77        1.59      1.14 o 
   0  12   0        2.40        2.26      1.48 o 
   1  12   0       21.85       19.79      1.77 o 
   2  12   0       56.00       58.57      4.57 o 
   3  12   0       29.92       37.15      2.66 o 
   4  12   0      151.73      162.03      7.32 o 
   5  12   0        0.00       -0.89      0.89 o 
   6  12   0       69.51       71.80      4.02 o 
   7  12   0      511.76      493.58     15.72 o 
   8  12   0        1.21        1.94      0.99 o 
   9  12   0       61.30       61.75      3.10 o 
  10  12   0        0.02        0.59      1.03 o 
  11  12   0        0.01       -0.81      1.00 o 
  12  12   0        2.42        1.32      0.99 o 
  13  12   0        0.00        0.47      1.72 o 
  -1  13   0        4.91        0.60      1.70 o 
   0  13   0        2.86        1.26      1.74 o 
   1  13   0       22.15       23.53      3.02 o 
   2  13   0       17.87       15.72      1.80 o 
   3  13   0        0.63       -0.69      1.16 o 
   4  13   0      115.29      122.98      4.50 o 
   5  13   0       58.82       61.65      2.62 o 
   6  13   0      216.85      235.19     12.92 o 
   7  13   0      104.18      110.74      4.30 o 
   8  13   0       10.88       10.95      1.77 o 
   9  13   0        7.77        8.33      1.34 o 
  10  13   0       19.98       16.93      1.90 o 
  11  13   0       18.96       18.33      3.70 o 
  12  13   0        0.54        1.01      2.33 o 
   1  14   0        0.23       -0.49      1.70 o 
   2  14   0       70.95       74.70      3.06 o 
   3  14   0       17.55       16.28      1.95 o 
   4  14   0       19.54       19.17      2.14 o 
   5  14   0       46.89       50.08      3.85 o 
   6  14   0       15.54       13.07      2.91 o 
   7  14   0        5.10        6.08      2.20 o 
   8  14   0        2.16       -0.06      1.30 o 
   9  14   0        1.56        1.52      1.45 o 
  10  14   0        0.15       -1.00      1.00 o 
  11  14   0        7.81        5.22      1.47 o 
   4  15   0       50.38       49.45      4.17 o 
   5  15   0        0.01       -0.25      1.56 o 
   6  15   0        5.86        6.63      1.52 o 
   7  15   0       53.38       59.09      6.84 o 
   8  15   0        1.11        2.40      1.55 o 
 -10 -14   1        7.43        4.51      1.50 o 
  -9 -14   1       47.40       44.01      3.66 o 
  -8 -14   1        0.01       -1.11      1.85 o 
  -7 -14   1       31.93       29.49      2.59 o 
  -6 -14   1       50.79       50.49      3.15 o 
  -5 -14   1       18.82       19.62      1.81 o 
  -4 -14   1        0.82       -0.50      1.39 o 
  -3 -14   1       54.49       52.38      3.29 o 
  -2 -14   1        0.08       -0.73      1.28 o 
 -12 -13   1       36.90       39.74      2.16 o 
 -11 -13   1        0.07        1.02      1.12 o 
 -10 -13   1       21.03       21.06      2.02 o 
  -9 -13   1        9.60        7.91      1.38 o 
  -8 -13   1       22.57       20.86      2.13 o 
  -7 -13   1       28.10       28.82      3.27 o 
  -6 -13   1       57.75       58.03      3.14 o 
  -5 -13   1        4.28        4.06      1.78 o 
  -4 -13   1       15.93       15.32      1.98 o 
  -3 -13   1       13.15       16.97      1.99 o 
  -2 -13   1       46.50       43.08      4.00 o 
  -1 -13   1       79.34       82.69      3.23 o 
   0 -13   1       41.40       39.30      3.79 o 
 -13 -12   1       19.31       17.87      2.85 o 
 -12 -12   1       50.01       55.80      4.41 o 
 -11 -12   1       87.92       88.84      5.15 o 
 -10 -12   1      179.63      192.08      6.66 o 
  -9 -12   1        0.49       -0.13      1.73 o 
  -8 -12   1       69.86       70.16      2.70 o 
  -7 -12   1        3.83        6.09      1.49 o 
  -6 -12   1        3.41        3.27      1.33 o 
  -5 -12   1        0.82       -0.68      1.18 o 
  -4 -12   1     1038.64     1053.18     19.25 o 
  -3 -12   1        0.31        1.32      1.35 o 
  -2 -12   1      408.88      396.77     16.14 o 
  -1 -12   1      110.03      119.20      4.14 o 
   0 -12   1        8.16       10.32      1.30 o 
   1 -12   1      271.08      290.64     11.02 o 
   2 -12   1        0.30        0.43      1.64 o 
 -13 -11   1      131.55      138.90      6.72 o 
 -12 -11   1        0.34       -0.03      1.49 o 
 -11 -11   1        6.02        4.26      1.05 o 
 -10 -11   1       20.06       16.55      1.67 o 
  -9 -11   1       43.61       44.31      2.36 o 
  -8 -11   1       10.71       11.78      1.29 o 
  -7 -11   1      153.98      146.53      3.95 o 
  -6 -11   1       15.46       12.97      1.65 o 
  -5 -11   1      131.64      133.11     11.12 o 
  -4 -11   1        0.21       -0.27      0.87 o 
  -3 -11   1      240.79      243.11      5.54 o 
  -2 -11   1       32.04       24.33      5.30 o 
  -1 -11   1       18.90       16.87      1.66 o 
   0 -11   1       21.06       24.10      1.72 o 
   1 -11   1       21.42       22.48      1.85 o 
   2 -11   1        0.03        0.99      1.11 o 
   3 -11   1       39.98       45.15      2.61 o 
   4 -11   1       18.64       21.62      1.89 o 
 -14 -10   1       12.61       12.73      2.16 o 
 -13 -10   1       42.57       47.28      3.61 o 
 -12 -10   1       91.97       94.55      5.23 o 
 -11 -10   1       29.80       30.76      3.33 o 
 -10 -10   1        1.08        1.01      0.90 o 
  -9 -10   1       61.43       54.27      2.51 o 
  -8 -10   1        1.68        1.54      0.95 o 
  -7 -10   1       41.77       37.32      2.60 o 
  -6 -10   1       54.00       55.44      2.56 o 
  -5 -10   1      782.71      788.32     17.77 o 
  -4 -10   1        5.42        4.32      0.99 o 
  -3 -10   1      546.52      540.74     10.39 o 
  -2 -10   1      668.98      721.45     14.84 o 
  -1 -10   1       26.76       24.46      1.47 o 
   0 -10   1      107.84      107.95      2.90 o 
   1 -10   1      171.93      170.22      4.30 o 
   2 -10   1        2.32        1.72      0.99 o 
   3 -10   1       11.14        9.59      1.47 o 
   4 -10   1      333.71      349.48      9.12 o 
   5 -10   1       59.32       59.43      3.20 o 
 -14  -9   1       37.13       46.71      2.29 o 
 -13  -9   1       31.62       30.34      2.45 o 
 -12  -9   1        0.13        0.83      0.93 o 
 -11  -9   1       33.56       35.90      2.02 o 
 -10  -9   1       49.15       45.73      1.89 o 
  -9  -9   1        0.17       -0.70      0.97 o 
  -8  -9   1       82.92       81.50      2.61 o 
  -7  -9   1       78.28       81.55      2.54 o 
  -6  -9   1      295.82      297.77      6.22 o 
  -5  -9   1       42.20       58.00      2.08 o 
  -4  -9   1       29.25       24.58      1.46 o 
  -3  -9   1       26.28       27.94      2.28 o 
  -2  -9   1       12.08       14.62      0.98 o 
  -1  -9   1        0.39       -0.06      0.64 o 
   0  -9   1       69.60       77.82      2.78 o 
   1  -9   1       43.64       40.60      2.15 o 
   2  -9   1       15.92       17.44      1.71 o 
   3  -9   1        2.59        1.35      1.65 o 
   4  -9   1      164.00      164.50      4.68 o 
   5  -9   1       16.65       18.11      1.65 o 
   6  -9   1        0.26       -0.41      0.87 o 
 -14  -8   1        0.78       -0.95      0.95 o 
 -13  -8   1        1.91        1.06      1.09 o 
 -12  -8   1       10.89       11.17      1.51 o 
 -11  -8   1       62.00       56.78      2.82 o 
 -10  -8   1       10.30       10.91      0.86 o 
  -9  -8   1       16.64       14.29      1.01 o 
  -8  -8   1      322.91      303.60      6.36 o 
  -7  -8   1      365.58      352.17      7.18 o 
  -6  -8   1     1852.94     1854.97     28.34 o 
  -5  -8   1      356.66      335.45      6.69 o 
  -4  -8   1      352.28      386.04      6.51 o 
  -3  -8   1      355.26      375.92      6.85 o 
  -2  -8   1       35.88       28.29      1.16 o 
  -1  -8   1      151.86      154.91      2.99 o 
   0  -8   1      738.53      739.16     14.77 o 
   1  -8   1        1.57        4.39      0.75 o 
   2  -8   1      328.23      319.95      6.04 o 
   3  -8   1      721.27      706.66     14.93 o 
   4  -8   1       63.28       59.67      3.71 o 
   5  -8   1      298.37      305.22     11.11 o 
   6  -8   1       29.65       31.24      1.85 o 
   7  -8   1       30.67       32.75      3.51 o 
 -14  -7   1        4.11        4.77      0.98 o 
 -13  -7   1       26.26       24.95      2.23 o 
 -12  -7   1        0.06       -0.97      1.03 o 
 -11  -7   1      281.86      282.10      7.59 o 
 -10  -7   1       34.39       39.66      2.24 o 
  -9  -7   1      498.73      488.85      9.35 o 
  -8  -7   1       66.87       63.57      1.81 o 
  -7  -7   1        8.56        7.97      0.76 o 
  -6  -7   1      883.62      900.10     15.02 o 
  -5  -7   1        0.69        0.16      0.45 o 
  -4  -7   1       16.53       22.83      0.95 o 
  -3  -7   1      545.15      563.43      8.45 o 
  -2  -7   1       98.00       97.70      1.91 o 
  -1  -7   1      115.27      112.19      2.63 o 
   0  -7   1       53.03       48.86      1.63 o 
   1  -7   1      506.06      481.30      8.56 o 
   2  -7   1      791.08      724.14     12.47 o 
   3  -7   1       25.80       27.44      1.64 o 
   4  -7   1       40.06       35.58      2.77 o 
   5  -7   1       31.03       32.64      1.81 o 
   6  -7   1       16.16       17.36      3.05 o 
   7  -7   1       24.54       23.49      2.37 o 
   8  -7   1        5.42        2.23      1.54 o 
 -14  -6   1        4.43        8.47      2.33 o 
 -13  -6   1        8.40        5.66      1.06 o 
 -12  -6   1      134.81      143.26      4.42 o 
 -11  -6   1        0.29        1.03      0.93 o 
 -10  -6   1      224.04      227.03      6.20 o 
  -9  -6   1      193.42      182.54      3.82 o 
  -8  -6   1     1039.38     1056.18     18.94 o 
  -7  -6   1        0.14        2.64      0.59 o 
  -6  -6   1      498.11      486.46      8.11 o 
  -5  -6   1      260.21      276.65      4.80 o 
  -4  -6   1      546.57      572.21      8.62 o 
  -3  -6   1       90.58       99.69      1.76 o 
  -2  -6   1      106.50      110.49      1.95 o 
  -1  -6   1     1720.40     1731.09     27.54 o 
   0  -6   1      214.25      197.83      3.94 o 
   1  -6   1      257.39      248.95      7.92 o 
   2  -6   1     1682.80     1720.73     28.38 o 
   3  -6   1      157.13      150.83      3.13 o 
   4  -6   1        1.21        0.48      0.65 o 
   5  -6   1       17.55       14.95      1.26 o 
   6  -6   1       93.38       97.61      5.90 o 
   7  -6   1       11.69       12.59      1.50 o 
   8  -6   1      136.88      131.48      6.48 o 
   9  -6   1       42.20       43.01      3.67 o 
 -14  -5   1        3.29        3.04      1.94 o 
 -13  -5   1        0.16       -0.28      1.43 o 
 -12  -5   1        9.34       10.74      1.60 o 
 -11  -5   1       28.91       23.33      1.68 o 
 -10  -5   1      103.29      108.34      3.51 o 
  -9  -5   1      146.79      149.16      4.36 o 
  -8  -5   1       91.72       94.38      2.99 o 
  -7  -5   1       97.38       90.39      2.40 o 
  -6  -5   1       85.09       80.42      2.66 o 
  -5  -5   1       21.33       32.04      1.16 o 
  -4  -5   1      666.50      676.18      9.96 o 
  -3  -5   1     1326.37     1539.70     24.58 o 
  -2  -5   1      605.22      781.80     11.72 o 
  -1  -5   1     1529.89     1653.15     26.43 o 
   0  -5   1      341.55      355.95      5.54 o 
   1  -5   1      166.43      124.73      3.21 o 
   2  -5   1       16.29       16.37      0.89 o 
   3  -5   1      186.14      205.21      7.25 o 
   4  -5   1      147.01      152.82      3.93 o 
   5  -5   1       34.08       31.87      1.83 o 
   6  -5   1      168.26      168.83      4.36 o 
   7  -5   1       30.65       33.14      1.69 o 
   8  -5   1       66.86       66.01      4.60 o 
   9  -5   1       16.61       16.64      2.47 o 
  10  -5   1       14.75       14.43      2.43 o 
 -14  -4   1        8.71       12.44      2.48 o 
 -13  -4   1        4.92        6.41      1.94 o 
 -12  -4   1       57.62       57.22      3.98 o 
 -11  -4   1       79.67       81.87      2.78 o 
 -10  -4   1       69.81       57.66      2.32 o 
  -9  -4   1       24.90       22.13      2.34 o 
  -8  -4   1      196.16      180.36      4.80 o 
  -7  -4   1      171.21      160.61      5.38 o 
  -6  -4   1       44.88       59.83      1.60 o 
  -5  -4   1        0.54        0.89      0.46 o 
  -4  -4   1       32.83       22.87      1.07 o 
  -3  -4   1     1286.98     1437.75     24.91 o 
  -2  -4   1      799.59      989.13     18.84 o 
  -1  -4   1     1060.08     1116.31     32.98 o 
   0  -4   1     2287.55     2745.35     51.48 o 
   1  -4   1     1679.64     1748.96     34.22 o 
   2  -4   1       16.42       20.70      0.97 o 
   3  -4   1      450.40      464.79      8.55 o 
   4  -4   1       63.60       56.77      4.59 o 
   5  -4   1      103.04       91.11      2.72 o 
   6  -4   1      275.37      257.96      8.59 o 
   7  -4   1      412.97      412.60      8.97 o 
   8  -4   1       71.72       71.47      2.28 o 
   9  -4   1      348.43      362.78     13.61 o 
  10  -4   1       47.52       42.96      3.56 o 
  11  -4   1        3.95        5.57      1.93 o 
 -14  -3   1        6.97       10.55      2.34 o 
 -13  -3   1       54.82       58.56      4.17 o 
 -12  -3   1       39.72       37.28      3.27 o 
 -11  -3   1       19.64       17.97      1.07 o 
 -10  -3   1      205.04      207.71      5.35 o 
  -9  -3   1       31.43       31.95      1.97 o 
  -8  -3   1      145.91      154.68      4.14 o 
  -7  -3   1       80.11       65.85      3.27 o 
  -6  -3   1      118.67      119.76      3.13 o 
  -5  -3   1     1840.90     1845.14     29.68 o 
  -4  -3   1      216.48      224.82      5.39 o 
  -3  -3   1       30.49       41.67      1.39 o 
  -2  -3   1     3015.48     3243.60     78.96 o 
  -1  -3   1       12.31       18.88      1.73 o 
   0  -3   1      361.73      430.62     13.18 o 
   1  -3   1      217.92      235.98      6.39 o 
   2  -3   1      215.31      217.54      3.96 o 
   3  -3   1        1.83        2.27      0.44 o 
   4  -3   1      179.53      162.56      4.12 o 
   5  -3   1      917.94      852.82     17.18 o 
   6  -3   1     1672.05     1591.71     31.35 o 
   7  -3   1       20.89       19.60      1.27 o 
   8  -3   1        5.30        4.37      0.63 o 
   9  -3   1        0.98        1.28      0.64 o 
  10  -3   1       22.63       18.42      2.23 o 
  11  -3   1       31.13       35.06      3.38 o 
 -14  -2   1        4.56        4.42      2.00 o 
 -13  -2   1       64.26       71.06      4.56 o 
 -12  -2   1       43.87       40.51      3.33 o 
 -11  -2   1       15.17       10.68      1.90 o 
 -10  -2   1       73.84       76.81      2.30 o 
  -9  -2   1        4.08        5.75      0.73 o 
  -8  -2   1      764.22      715.37     14.36 o 
  -7  -2   1       95.54      114.13      3.53 o 
  -6  -2   1      554.28      566.07     14.37 o 
  -5  -2   1      153.02      157.38      4.88 o 
  -4  -2   1      476.37      566.58     11.08 o 
  -2  -2   1     9079.23    10605.69    463.16 o 
  -1  -2   1     3107.33     3920.73    172.41 o 
   0  -2   1      826.70      949.10     42.27 o 
   1  -2   1       89.86       98.39      3.63 o 
   2  -2   1        0.72       -0.44      0.44 o 
   3  -2   1      416.41      437.65      7.42 o 
   4  -2   1       12.69       14.95      0.71 o 
   5  -2   1      241.63      219.64      6.80 o 
   6  -2   1      812.03      770.90     15.58 o 
   7  -2   1      177.17      164.07      5.64 o 
   8  -2   1      127.31      120.42      3.23 o 
   9  -2   1      161.06      160.23      4.22 o 
  10  -2   1       18.73       16.15      2.04 o 
  11  -2   1        5.51        3.55      1.88 o 
  12  -2   1       32.22       38.46      3.53 o 
 -13  -1   1        0.86        2.83      1.64 o 
 -12  -1   1        1.53       -0.40      1.37 o 
 -11  -1   1       19.02       21.11      2.42 o 
 -10  -1   1       35.19       32.70      2.65 o 
  -9  -1   1      128.90      131.38      3.36 o 
  -8  -1   1        2.59        1.75      0.47 o 
  -7  -1   1       63.56       60.08      4.34 o 
  -6  -1   1        8.94        5.31      0.64 o 
  -5  -1   1     2764.20     2800.91    100.07 o 
  -4  -1   1     1511.60     1686.17     74.41 o 
  -3  -1   1      237.96      230.41     10.59 o 
  -2  -1   1      520.80      560.53     24.62 o 
  -1  -1   1      545.59      714.27     22.18 o 
   0  -1   1       14.81       16.47      1.26 o 
   2  -1   1      196.54      237.74     11.54 o 
   3  -1   1     1893.90     2047.31     38.37 o 
   4  -1   1      975.61      835.11     22.50 o 
   5  -1   1       55.26       85.78      4.66 o 
   6  -1   1        0.27        3.90      0.83 o 
   7  -1   1        2.93        2.10      0.50 o 
   8  -1   1       95.62       88.67      2.60 o 
   9  -1   1       36.04       33.98      1.80 o 
  10  -1   1      102.83      100.34      3.38 o 
  11  -1   1        0.36       -0.05      1.30 o 
  12  -1   1       22.09       23.35      2.90 o 
 -13   0   1        7.61        9.50      2.15 o 
 -12   0   1       59.70       61.09      4.03 o 
 -11   0   1      118.18      128.73      6.16 o 
 -10   0   1       64.73       67.36      3.80 o 
  -9   0   1       69.27       60.22      2.86 o 
  -8   0   1        0.36        0.13      0.71 o 
  -7   0   1      850.40      881.02     26.39 o 
  -6   0   1        0.75        0.50      0.87 o 
  -5   0   1        1.51        8.20      1.24 o 
  -4   0   1     1533.39     1628.00     33.03 o 
  -3   0   1     1129.78     1181.03     52.43 o 
  -2   0   1     1596.89     1763.73    102.60 o 
  -1   0   1        8.78       19.56      1.11 o 
   2   0   1     1973.35     2546.81    111.98 o 
   3   0   1     2714.76     3213.09    141.33 o 
   4   0   1      123.92      149.01      4.43 o 
   5   0   1     2465.18     2526.38     70.66 o 
   6   0   1      220.55      224.73      7.17 o 
   7   0   1        5.52        5.50      0.57 o 
   8   0   1      360.04      344.23      7.54 o 
   9   0   1       91.02       91.10      3.08 o 
  10   0   1       28.96       25.80      1.37 o 
  11   0   1       56.86       63.08      4.06 o 
  12   0   1       46.70       51.06      3.80 o 
  13   0   1        0.27        0.08      1.53 o 
 -13   1   1       28.87       26.03      3.11 o 
 -12   1   1       47.28       53.13      3.78 o 
 -11   1   1        8.86        8.78      1.79 o 
 -10   1   1       39.02       37.58      2.86 o 
  -9   1   1       74.34       66.00      4.88 o 
  -8   1   1       21.73       16.32      1.52 o 
  -7   1   1       14.96       14.41      1.30 o 
  -6   1   1      951.21      857.28     16.07 o 
  -5   1   1      132.77      124.30      5.19 o 
  -4   1   1      864.71      943.20     40.59 o 
  -3   1   1      512.98      564.37     25.94 o 
  -2   1   1      223.39      264.73      8.91 o 
  -1   1   1      296.37      301.35     24.21 o 
   1   1   1      758.76      975.43     42.96 o 
   2   1   1    10950.63    12878.66    564.88 o 
   3   1   1     1491.57     1807.73     79.72 o 
   4   1   1      613.22      713.84     13.89 o 
   5   1   1      472.76      517.39      8.59 o 
   6   1   1      597.80      605.84     21.39 o 
   7   1   1      177.00      151.21      4.97 o 
   8   1   1        0.19       -0.37      0.49 o 
   9   1   1      228.25      216.26      9.60 o 
  10   1   1       88.79       94.41      3.03 o 
  11   1   1        4.10        3.86      0.77 o 
  12   1   1       27.80       27.86      3.05 o 
  13   1   1       17.74       14.76      2.55 o 
 -12   2   1        2.74        1.48      1.48 o 
 -11   2   1       26.28       27.52      2.66 o 
 -10   2   1       35.91       39.98      4.13 o 
  -9   2   1      350.43      329.92     10.85 o 
  -8   2   1        4.17       15.09      3.50 o 
  -7   2   1        4.11        4.23      0.90 o 
  -6   2   1      172.98      162.77      3.42 o 
  -5   2   1      300.53      289.15      5.26 o 
  -4   2   1      247.15      232.40      9.86 o 
  -3   2   1       26.23       14.45      0.99 o 
  -2   2   1      937.59     1027.13     46.12 o 
   0   2   1     1339.52     1514.83     66.92 o 
   2   2   1     7577.96     8259.97    362.70 o 
   3   2   1     1491.57     1705.23     41.35 o 
   4   2   1      931.74      953.81     23.69 o 
   5   2   1      593.67      552.03      9.19 o 
   6   2   1      339.12      376.86      6.46 o 
   7   2   1      210.99      223.93      6.87 o 
   8   2   1        0.24        0.32      0.52 o 
   9   2   1       68.37       67.91      2.25 o 
  10   2   1      495.67      507.56     11.92 o 
  11   2   1       38.89       43.76      1.99 o 
  12   2   1        1.64        2.62      1.45 o 
  13   2   1      130.91      157.76      7.65 o 
  14   2   1       56.32       65.09      4.62 o 
 -12   3   1       14.55       13.55      2.33 o 
 -11   3   1       10.95       12.44      2.11 o 
 -10   3   1        0.14        1.46      1.09 o 
  -9   3   1       95.66       91.64     10.87 o 
  -8   3   1      132.19      122.62      4.88 o 
  -7   3   1      511.17      449.48     12.90 o 
  -6   3   1       45.80       43.83      1.40 o 
  -5   3   1      220.57      210.44      4.37 o 
  -4   3   1      100.82       94.08      7.31 o 
  -3   3   1       18.27       33.44      4.73 o 
  -2   3   1     1188.61     1221.30     54.99 o 
   0   3   1      672.44      711.93     32.09 o 
   1   3   1       49.91       67.19      3.66 o 
   2   3   1       54.18       52.59      2.93 o 
   3   3   1     5328.44     6433.38    156.13 o 
   4   3   1     2203.08     2362.64     43.85 o 
   5   3   1      250.44      263.65      5.64 o 
   6   3   1      551.74      580.91      9.74 o 
   7   3   1      216.92      226.68      8.41 o 
   8   3   1      638.54      570.42     11.85 o 
   9   3   1       13.93       15.77      1.33 o 
  10   3   1       90.52       87.51      3.00 o 
  11   3   1      125.43      118.91      3.76 o 
  12   3   1        0.42        0.90      0.76 o 
  13   3   1       10.19        7.39      2.13 o 
  14   3   1        2.01        3.22      1.90 o 
 -11   4   1      123.54      139.05      6.88 o 
 -10   4   1       50.61       56.13      3.74 o 
  -9   4   1        6.43        7.02      1.45 o 
  -8   4   1       75.90       72.09      3.71 o 
  -7   4   1       12.66       14.27      1.60 o 
  -6   4   1        9.58       11.13      0.71 o 
  -5   4   1       16.04       20.37      1.25 o 
  -4   4   1        0.43        1.21      0.60 o 
  -3   4   1      859.45      866.88     25.70 o 
  -2   4   1      149.83      165.50      6.07 o 
  -1   4   1      439.59      545.83      8.45 o 
   0   4   1     1754.08     2142.80     36.63 o 
   1   4   1     2572.14     3191.30     79.32 o 
   2   4   1       44.24       32.54      1.31 o 
   3   4   1       32.98       31.71      1.77 o 
   4   4   1      394.43      432.67      8.50 o 
   5   4   1       81.78       74.49      1.68 o 
   6   4   1        0.48        0.11      0.36 o 
   7   4   1       10.91        9.82      1.03 o 
   8   4   1       29.86       29.14      1.14 o 
   9   4   1      215.55      204.03      5.50 o 
  10   4   1        4.61        5.34      1.05 o 
  11   4   1        1.70        1.71      0.91 o 
  12   4   1      110.41      125.28      4.92 o 
  13   4   1        0.11       -0.10      0.78 o 
  14   4   1        5.69        8.49      2.13 o 
 -10   5   1      236.88      263.63     10.75 o 
  -9   5   1        5.94        8.37      1.80 o 
  -8   5   1       77.82       79.25     10.59 o 
  -7   5   1        3.41        2.64      1.13 o 
  -6   5   1       17.58       17.18      1.16 o 
  -5   5   1      179.52      184.06      5.66 o 
  -4   5   1      243.13      232.78      5.25 o 
  -3   5   1      415.97      349.85     10.15 o 
  -2   5   1     2126.17     2054.55     66.16 o 
  -1   5   1     1353.94     1385.07     23.43 o 
   0   5   1     1355.63     1627.88     21.95 o 
   1   5   1     1798.52     2052.54     27.47 o 
   2   5   1        0.37        0.12      0.24 o 
   3   5   1       31.08       29.37      2.07 o 
   4   5   1       65.90       83.93      1.84 o 
   5   5   1      484.50      412.01      6.29 o 
   6   5   1      123.36      159.16      3.66 o 
   7   5   1      227.44      209.77      4.87 o 
   8   5   1      255.78      252.26      5.68 o 
   9   5   1      110.67       99.96      2.45 o 
  10   5   1        7.94       10.60      1.31 o 
  11   5   1       20.08       19.03      1.81 o 
  12   5   1       24.37       24.33      2.10 o 
  13   5   1       82.66       91.97      5.18 o 
  14   5   1        1.39        0.84      0.70 o 
  -9   6   1        0.47        0.07      1.34 o 
  -8   6   1       47.69       51.82      6.64 o 
  -7   6   1        3.13        2.94      1.20 o 
  -6   6   1        7.62        3.26      1.18 o 
  -5   6   1      573.50      542.43     11.27 o 
  -4   6   1      241.74      244.85      5.61 o 
  -3   6   1       86.20       69.03      2.66 o 
  -2   6   1       24.02       16.02      1.52 o 
  -1   6   1      840.77      857.62     13.36 o 
   0   6   1       70.76       65.07      1.54 o 
   1   6   1       54.26       53.00      1.59 o 
   2   6   1      374.54      398.50      5.70 o 
   3   6   1      361.89      398.76      5.70 o 
   4   6   1      439.64      463.80      6.21 o 
   5   6   1        3.93        3.56      0.46 o 
   6   6   1     3408.01     3628.45     51.52 o 
   7   6   1      134.95      132.36      2.70 o 
   8   6   1       24.90       30.05      2.27 o 
   9   6   1      464.28      464.20      8.89 o 
  10   6   1       76.36       78.27      2.13 o 
  11   6   1       29.70       31.47      2.04 o 
  12   6   1       24.71       24.02      2.71 o 
  13   6   1       25.50       26.41      1.96 o 
  14   6   1        3.65        2.72      1.04 o 
  -9   7   1        0.51       -1.05      1.36 o 
  -8   7   1        0.09       -0.53      1.26 o 
  -7   7   1       31.35       32.94      2.95 o 
  -6   7   1       13.50       12.50      2.15 o 
  -5   7   1      289.51      292.68     12.95 o 
  -4   7   1       68.71       58.69      2.24 o 
  -3   7   1      244.14      229.79      5.43 o 
  -2   7   1      186.67      176.58      4.37 o 
  -1   7   1       21.39       20.72      1.02 o 
   0   7   1      301.45      278.57      8.07 o 
   1   7   1       29.35       27.95      1.13 o 
   2   7   1     1160.01     1287.53     16.05 o 
   3   7   1      265.39      274.26      3.84 o 
   4   7   1     1190.93     1245.19     15.36 o 
   5   7   1       33.99       37.78      1.05 o 
   6   7   1      268.96      240.81      3.96 o 
   7   7   1     1294.82     1313.77     20.23 o 
   8   7   1      946.41      957.25     17.46 o 
   9   7   1      137.31      129.99      3.24 o 
  10   7   1        9.88       11.16      1.31 o 
  11   7   1      104.75      101.01      3.71 o 
  12   7   1       52.58       50.14      2.57 o 
  13   7   1      182.04      197.98      5.96 o 
  14   7   1        3.02        3.50      1.17 o 
  -8   8   1        0.13       -0.42      1.39 o 
  -7   8   1      127.41      135.82      6.64 o 
  -6   8   1       97.29       97.21      5.21 o 
  -5   8   1       90.25       88.53      2.77 o 
  -4   8   1       94.98       99.36      3.11 o 
  -3   8   1       18.28       17.75      1.30 o 
  -2   8   1      126.59      119.21      3.39 o 
  -1   8   1        3.43        1.97      0.55 o 
   0   8   1       62.74       75.02      2.01 o 
   1   8   1      769.74      758.27     11.19 o 
   2   8   1        0.07        1.29      0.39 o 
   3   8   1      205.21      186.78      2.90 o 
   4   8   1     4082.11     4194.02     47.18 o 
   5   8   1      212.65      235.95      5.73 o 
   6   8   1       12.91       10.10      1.03 o 
   7   8   1       30.17       38.21      1.31 o 
   8   8   1      188.73      190.02      3.88 o 
   9   8   1      141.84      144.30      3.64 o 
  10   8   1        4.57        4.51      0.82 o 
  11   8   1        2.33        0.45      0.76 o 
  12   8   1        0.46       -0.33      1.02 o 
  13   8   1       86.26       81.41      3.45 o 
  14   8   1        0.77        0.92      1.08 o 
  -7   9   1        0.00       -1.17      1.43 o 
  -6   9   1      411.74      422.35     16.02 o 
  -5   9   1       19.04       18.02      2.08 o 
  -4   9   1        4.16        3.06      0.91 o 
  -3   9   1      154.06      140.89      8.47 o 
  -2   9   1        0.45        1.43      0.81 o 
  -1   9   1       34.44       37.29      2.54 o 
   0   9   1       86.74       94.64      2.40 o 
   1   9   1      601.38      630.08     10.99 o 
   2   9   1       10.14       16.94      0.88 o 
   3   9   1       36.51       50.15      1.26 o 
   4   9   1      375.24      392.38      8.71 o 
   5   9   1       30.38       29.36      1.30 o 
   6   9   1       99.88      108.59      2.93 o 
   7   9   1      116.33      111.83      3.01 o 
   8   9   1       38.69       33.27      1.61 o 
   9   9   1      154.12      145.44      8.83 o 
  10   9   1        5.11        5.47      0.96 o 
  11   9   1      195.86      202.13      4.70 o 
  12   9   1       84.17       96.53      3.90 o 
  13   9   1       65.59       61.40      3.08 o 
  14   9   1        8.89       13.31      1.75 o 
  -6  10   1       83.52       87.17      5.34 o 
  -5  10   1        4.70        2.78      1.81 o 
  -4  10   1       44.21       45.16      2.14 o 
  -3  10   1        1.60        1.79      0.91 o 
  -2  10   1      105.93      103.15      3.34 o 
  -1  10   1       98.84      103.41      3.31 o 
   0  10   1      430.88      466.98      8.43 o 
   1  10   1      394.35      392.48      8.09 o 
   2  10   1        1.61        0.15      0.65 o 
   3  10   1      642.19      666.11     11.31 o 
   4  10   1        0.60        1.11      0.87 o 
   5  10   1      199.25      191.08      4.42 o 
   6  10   1       36.56       35.01      1.50 o 
   7  10   1       17.55       14.96      1.28 o 
   8  10   1       11.28       11.12      1.18 o 
   9  10   1       32.67       36.30      2.80 o 
  10  10   1      122.42      112.17      3.85 o 
  11  10   1       37.77       33.40      2.04 o 
  12  10   1        6.23        6.33      1.04 o 
  13  10   1       10.18       12.67      2.38 o 
  14  10   1        3.86        3.60      1.72 o 
  -4  11   1       33.91       30.98      2.17 o 
  -3  11   1        9.31        7.86      1.27 o 
  -2  11   1        2.91        2.60      1.76 o 
  -1  11   1       47.79       52.59      2.41 o 
   0  11   1       49.55       42.77      2.21 o 
   1  11   1       40.58       34.89      1.63 o 
   2  11   1      290.74      281.49      6.64 o 
   3  11   1      100.66      105.88      7.60 o 
   4  11   1      262.96      259.44     10.03 o 
   5  11   1       16.13       14.94      1.34 o 
   6  11   1       56.66       51.46      7.30 o 
   7  11   1      101.69      101.34      4.04 o 
   8  11   1       77.62       81.72      2.77 o 
   9  11   1       20.55       22.06      1.81 o 
  10  11   1       60.62       61.54      2.85 o 
  11  11   1      511.40      496.31     11.93 o 
  12  11   1       38.58       32.25      1.97 o 
  13  11   1       19.76       18.12      2.80 o 
  14  11   1        3.29        4.21      1.85 o 
  -3  12   1      182.91      202.46      8.59 o 
  -2  12   1       10.52       12.09      1.52 o 
  -1  12   1      135.16      131.79      4.46 o 
   0  12   1      374.08      363.97      9.94 o 
   1  12   1      107.71      103.45      5.39 o 
   2  12   1      292.25      289.59      7.47 o 
   3  12   1        3.24        4.87      1.33 o 
   4  12   1        1.31       -0.10      1.07 o 
   5  12   1       81.19       90.14      3.30 o 
   6  12   1       60.62       66.20      3.02 o 
   7  12   1        2.85        3.48      1.63 o 
   8  12   1      471.31      474.56     11.72 o 
   9  12   1        6.52        5.92      1.16 o 
  10  12   1       51.14       52.12      3.28 o 
  11  12   1        1.63        2.01      1.15 o 
  12  12   1       69.00       67.73      2.95 o 
  13  12   1       62.30       59.75      4.55 o 
  -1  13   1      115.91      128.98      4.54 o 
   0  13   1        0.26       -0.37      1.45 o 
   1  13   1       31.20       35.06      3.41 o 
   2  13   1       20.46       21.83      1.81 o 
   3  13   1       62.59       54.64      2.83 o 
   4  13   1       12.04       12.98      1.79 o 
   5  13   1        3.42        5.05      1.93 o 
   6  13   1      105.09      110.82      3.51 o 
   7  13   1       85.31       84.44      4.41 o 
   8  13   1        6.66        7.36      1.55 o 
   9  13   1       34.91       30.57      2.46 o 
  10  13   1       88.44       85.48      4.82 o 
  11  13   1        2.05        2.72      1.22 o 
  12  13   1        2.03        1.87      1.16 o 
   1  14   1        2.53        3.76      1.89 o 
   2  14   1        1.78        2.15      1.96 o 
   3  14   1       10.32       13.21      2.99 o 
   4  14   1       25.99       24.29      3.89 o 
   5  14   1       23.25       21.32      2.21 o 
   6  14   1       22.35       23.95      1.89 o 
   7  14   1      122.50      116.90      4.53 o 
   8  14   1        7.71        8.10      1.71 o 
   9  14   1       82.00       72.73      7.89 o 
  10  14   1       12.98       11.08      1.81 o 
  11  14   1       11.63        9.92      2.42 o 
   3  15   1       18.87       19.62      3.16 o 
   4  15   1        2.31        1.21      1.63 o 
   5  15   1        9.78        6.14      1.76 o 
   6  15   1      138.51      127.79      4.88 o 
   7  15   1      213.17      220.57      9.20 o 
   8  15   1        6.49        4.68      1.62 o 
   9  15   1        4.85        5.18      1.68 o 
  -9 -14   2        7.96        6.49      1.47 o 
  -8 -14   2        2.46        0.12      1.45 o 
  -7 -14   2       73.17       77.66      5.88 o 
  -6 -14   2       20.94       19.35      2.33 o 
  -5 -14   2       44.76       47.13      3.06 o 
  -4 -14   2       67.50       63.57      6.24 o 
  -3 -14   2        0.99       -1.38      1.38 o 
 -11 -13   2        6.89        5.18      1.26 o 
 -10 -13   2        0.01        1.06      1.13 o 
  -9 -13   2      170.03      163.11     10.58 o 
  -8 -13   2       59.60       53.59      3.00 o 
  -7 -13   2      138.50      135.32      4.92 o 
  -6 -13   2        0.17       -1.27      1.27 o 
  -5 -13   2        0.69        0.80      2.40 o 
  -4 -13   2        2.49        0.28      1.17 o 
  -3 -13   2       15.90       16.10      2.03 o 
  -2 -13   2        7.29        5.83      1.60 o 
  -1 -13   2        7.95        7.36      1.63 o 
   0 -13   2      103.00      108.42      6.06 o 
 -12 -12   2        0.13       -0.29      1.69 o 
 -11 -12   2        3.60        3.04      1.02 o 
 -10 -12   2        0.02       -0.99      0.99 o 
  -9 -12   2       90.78       85.85      3.50 o 
  -8 -12   2       84.36       82.60      2.96 o 
  -7 -12   2       46.54       44.42      4.91 o 
  -6 -12   2       67.90       75.65      3.53 o 
  -5 -12   2       16.96       16.48      1.96 o 
  -4 -12   2      153.70      154.84      7.61 o 
  -3 -12   2        4.14        4.13      2.29 o 
  -2 -12   2        5.99        9.53      3.23 o 
  -1 -12   2       58.04       65.06      9.80 o 
   0 -12   2      361.14      362.92      9.00 o 
   1 -12   2       83.84       69.05      4.55 o 
   2 -12   2        5.34        6.08      2.06 o 
 -13 -11   2        2.59        4.23      1.85 o 
 -12 -11   2        6.40        4.99      1.93 o 
 -11 -11   2       34.90       31.24      1.99 o 
 -10 -11   2      195.24      188.66      5.45 o 
  -9 -11   2       62.57       63.23      2.96 o 
  -8 -11   2       93.27       94.64      3.77 o 
  -7 -11   2      215.40      208.35      7.75 o 
  -6 -11   2       48.50       42.53      2.55 o 
  -5 -11   2       16.54       18.73      1.96 o 
  -4 -11   2        5.37        3.76      1.09 o 
  -3 -11   2       12.43       11.81      1.35 o 
  -2 -11   2      246.16      240.83      7.95 o 
  -1 -11   2        2.95        3.62      2.12 o 
   0 -11   2       26.57       24.54      2.01 o 
   1 -11   2       75.88       74.30      2.66 o 
   2 -11   2        0.03       -0.02      1.65 o 
   3 -11   2       31.94       29.53      3.15 o 
 -13 -10   2       30.49       32.41      4.26 o 
 -12 -10   2        0.91       -0.23      1.21 o 
 -11 -10   2       73.28       90.03      5.10 o 
 -10 -10   2        0.78        0.85      0.83 o 
  -9 -10   2       41.85       39.73      2.17 o 
  -8 -10   2       16.57       16.31      1.59 o 
  -7 -10   2        0.00        1.13      0.80 o 
  -6 -10   2        4.73        3.87      0.93 o 
  -5 -10   2       71.23       64.70      2.40 o 
  -4 -10   2      266.48      281.68      8.29 o 
  -3 -10   2        1.78        1.75      1.07 o 
  -2 -10   2      144.70      173.80      8.33 o 
  -1 -10   2       39.86       43.79      2.27 o 
   0 -10   2      220.21      216.60      5.52 o 
   1 -10   2       50.90       52.74      2.00 o 
   2 -10   2        2.93        1.52      1.10 o 
   3 -10   2      224.31      252.98      7.24 o 
   4 -10   2        2.67        2.84      1.28 o 
   5 -10   2        0.02       -0.66      1.05 o 
 -14  -9   2       23.00       29.79      2.63 o 
 -13  -9   2       50.64       53.62      2.51 o 
 -12  -9   2       12.12        9.13      1.58 o 
 -11  -9   2       69.55       68.48      3.15 o 
 -10  -9   2        9.86        7.49      0.90 o 
  -9  -9   2       36.96       39.53      2.18 o 
  -8  -9   2       73.40       70.09      2.39 o 
  -7  -9   2        0.60        0.19      0.78 o 
  -6  -9   2      664.89      657.56     12.26 o 
  -5  -9   2        0.33       -0.56      0.66 o 
  -4  -9   2        5.05        4.79      0.76 o 
  -3  -9   2     1014.43     1072.60     19.15 o 
  -2  -9   2       14.06        8.52      1.37 o 
  -1  -9   2      293.44      275.93      6.54 o 
   0  -9   2      632.59      670.20     11.93 o 
   1  -9   2       83.45       88.59      2.56 o 
   2  -9   2      114.85      109.25      4.15 o 
   3  -9   2       23.19       22.51      1.78 o 
   4  -9   2      105.19      105.52      3.89 o 
   5  -9   2       35.11       39.60      2.47 o 
   6  -9   2       89.26       90.84      3.41 o 
 -14  -8   2       62.30       73.16      3.52 o 
 -13  -8   2       14.23       13.15      1.34 o 
 -12  -8   2        0.55       -0.02      0.89 o 
 -11  -8   2        0.07        0.00      0.84 o 
 -10  -8   2      201.77      203.61      5.02 o 
  -9  -8   2       28.65       23.12      1.31 o 
  -8  -8   2      251.49      237.57      5.19 o 
  -7  -8   2      150.74      149.80      3.70 o 
  -6  -8   2       59.72       56.53      1.79 o 
  -5  -8   2       43.32       47.62      1.85 o 
  -4  -8   2      209.80      218.58      4.14 o 
  -3  -8   2      295.22      282.20      4.78 o 
  -2  -8   2        6.98       13.96      1.03 o 
  -1  -8   2       37.42       29.48      1.25 o 
   0  -8   2      134.17      133.31      3.20 o 
   1  -8   2       21.42       29.56      3.69 o 
   2  -8   2      151.60      153.04      3.50 o 
   3  -8   2        1.75        1.20      0.61 o 
   4  -8   2       82.70       82.88      3.04 o 
   5  -8   2        3.28        6.22      1.17 o 
   6  -8   2        5.23        4.42      1.25 o 
   7  -8   2        0.94       -0.19      0.95 o 
 -14  -7   2       43.46       53.19      4.49 o 
 -13  -7   2        7.58        8.09      1.25 o 
 -12  -7   2       57.04       60.58      2.73 o 
 -11  -7   2       24.97       23.39      1.84 o 
 -10  -7   2       76.25       83.20      3.19 o 
  -9  -7   2      255.60      254.28      4.67 o 
  -8  -7   2        0.21        0.99      0.54 o 
  -7  -7   2      158.46      161.21      3.71 o 
  -6  -7   2      334.22      310.69      6.76 o 
  -5  -7   2      142.78      155.11      3.16 o 
  -4  -7   2      538.25      573.29      8.31 o 
  -3  -7   2     1752.05     1806.61     25.54 o 
  -2  -7   2       70.70       69.83      1.77 o 
  -1  -7   2      252.22      250.27      4.32 o 
   0  -7   2        0.06       -0.01      0.45 o 
   1  -7   2        6.75        7.05      0.99 o 
   2  -7   2        7.01        7.86      1.10 o 
   3  -7   2       16.81       14.74      1.06 o 
   4  -7   2       64.83       71.19      4.07 o 
   5  -7   2      271.10      268.12      6.63 o 
   6  -7   2       41.83       38.46      2.99 o 
   7  -7   2        0.75        0.83      0.89 o 
   8  -7   2       22.10       19.11      2.81 o 
 -14  -6   2        1.00        3.64      1.99 o 
 -13  -6   2        6.95        5.84      2.03 o 
 -12  -6   2       39.59       48.12      2.25 o 
 -11  -6   2        0.36       -0.09      0.82 o 
 -10  -6   2        7.02        5.62      1.03 o 
  -9  -6   2      269.33      264.37      6.94 o 
  -8  -6   2      278.31      269.21      5.40 o 
  -7  -6   2       90.94      100.63      2.25 o 
  -6  -6   2       10.94       12.29      0.89 o 
  -5  -6   2      193.41      184.77      3.46 o 
  -4  -6   2        6.71        8.91      0.61 o 
  -3  -6   2       61.67       74.41      1.52 o 
  -2  -6   2      281.81      323.24      5.21 o 
  -1  -6   2      158.03      144.29      2.78 o 
   0  -6   2      228.32      241.48      4.08 o 
   1  -6   2      129.41      119.58      2.79 o 
   2  -6   2      261.00      247.47      4.82 o 
   3  -6   2        3.22        0.36      0.59 o 
   4  -6   2        9.51       10.12      0.70 o 
   5  -6   2       34.11       31.33      3.06 o 
   6  -6   2        0.29       -0.49      0.76 o 
   7  -6   2      212.09      227.56      7.52 o 
   8  -6   2       17.72       20.21      1.90 o 
   9  -6   2        2.24        1.37      1.65 o 
 -14  -5   2        2.31        2.50      1.95 o 
 -13  -5   2       68.03       70.94      4.76 o 
 -12  -5   2       53.25       62.00      2.43 o 
 -11  -5   2       29.09       28.92      1.72 o 
 -10  -5   2      241.34      250.29      6.53 o 
  -9  -5   2        1.28        0.67      0.70 o 
  -8  -5   2       20.89       25.20      1.52 o 
  -7  -5   2      376.32      340.09      6.50 o 
  -6  -5   2      141.03      127.24      2.87 o 
  -5  -5   2        1.20        0.45      0.37 o 
  -4  -5   2     3012.76     2989.46     42.38 o 
  -3  -5   2      240.49      261.90      4.80 o 
  -2  -5   2     1702.91     1836.32     27.06 o 
  -1  -5   2       91.13      102.59      2.27 o 
   0  -5   2      360.08      380.93      6.61 o 
   1  -5   2      440.90      417.19      7.40 o 
   2  -5   2      411.22      446.18     11.72 o 
   3  -5   2     3023.65     2982.44     48.55 o 
   4  -5   2     1051.37     1039.14     15.11 o 
   5  -5   2      529.95      519.12     11.18 o 
   6  -5   2        6.72        6.38      0.99 o 
   7  -5   2       18.56       15.99      1.36 o 
   8  -5   2       12.41       10.46      1.50 o 
   9  -5   2        6.74        5.78      1.87 o 
  10  -5   2        1.01        1.89      1.66 o 
 -14  -4   2        0.03       -1.44      1.44 o 
 -13  -4   2       58.83       61.53      4.29 o 
 -12  -4   2        0.21       -1.25      1.25 o 
 -11  -4   2      324.01      340.85     15.57 o 
 -10  -4   2      239.42      235.22      5.99 o 
  -9  -4   2        1.82        1.06      0.65 o 
  -8  -4   2       51.77       46.36      1.90 o 
  -7  -4   2       13.15       10.91      1.47 o 
  -6  -4   2     1460.51     1504.01     32.58 o 
  -5  -4   2       96.17      106.62      2.38 o 
  -4  -4   2        7.63        7.86      0.73 o 
  -3  -4   2        0.01        0.02      0.35 o 
  -2  -4   2       71.67       63.78      1.76 o 
  -1  -4   2     1576.45     1838.20     44.36 o 
   0  -4   2      639.80      726.04     14.12 o 
   1  -4   2       36.35       56.10      1.37 o 
   2  -4   2     2294.32     2579.00     76.91 o 
   3  -4   2      122.75      153.18      3.37 o 
   4  -4   2      317.21      299.35      4.77 o 
   5  -4   2      543.13      545.64     11.65 o 
   6  -4   2      254.01      243.05      5.85 o 
   7  -4   2       17.43       15.84      1.30 o 
   8  -4   2       45.55       42.65      1.97 o 
   9  -4   2        2.82        3.98      0.87 o 
  10  -4   2        3.63        1.81      1.49 o 
 -14  -3   2       14.09       16.62      2.63 o 
 -13  -3   2        2.14        3.67      1.71 o 
 -12  -3   2        7.24        7.80      1.92 o 
 -11  -3   2        0.94        0.43      1.25 o 
 -10  -3   2      207.44      200.60      6.95 o 
  -9  -3   2       26.43       27.56      1.37 o 
  -8  -3   2      154.64      125.16      5.33 o 
  -7  -3   2      898.58      855.30     18.95 o 
  -6  -3   2      107.82      102.09      3.24 o 
  -5  -3   2     1742.35     1779.86     38.37 o 
  -4  -3   2      115.01      148.17      2.96 o 
  -3  -3   2       85.25       69.19      2.80 o 
  -2  -3   2       16.61       13.27      1.28 o 
  -1  -3   2      131.39      112.27      3.54 o 
   0  -3   2      797.20     1014.17     30.14 o 
   1  -3   2      449.86      498.51      9.86 o 
   2  -3   2       32.21       16.81      0.96 o 
   3  -3   2      616.29      583.39     10.63 o 
   4  -3   2      372.31      324.21      5.29 o 
   5  -3   2      108.81      102.77      3.25 o 
   6  -3   2       67.03       69.16      3.91 o 
   7  -3   2       24.13       19.36      1.35 o 
   8  -3   2      162.93      156.31      4.17 o 
   9  -3   2       81.17       83.27      2.69 o 
  10  -3   2       68.21       65.88      4.38 o 
  11  -3   2        1.68        0.48      1.46 o 
 -14  -2   2        7.59       10.45      2.29 o 
 -13  -2   2        9.20       11.04      2.15 o 
 -12  -2   2       69.42       70.49      4.31 o 
 -11  -2   2      121.74      129.73      6.03 o 
 -10  -2   2      115.33      114.77      5.31 o 
  -9  -2   2      124.20      121.40      5.30 o 
  -8  -2   2      642.05      626.40     13.95 o 
  -7  -2   2       29.17       29.78      1.39 o 
  -6  -2   2      139.55      141.93      4.01 o 
  -5  -2   2      109.62      125.89      3.65 o 
  -3  -2   2     1131.63     1222.45     35.76 o 
  -2  -2   2     1041.05     1234.63     54.11 o 
  -1  -2   2     6260.26     7541.54    331.87 o 
   0  -2   2      101.50      178.74      8.82 o 
   1  -2   2       17.55       16.87      1.53 o 
   2  -2   2      857.42     1028.53     21.56 o 
   3  -2   2       82.13       93.00      2.66 o 
   4  -2   2       77.17       82.00      1.64 o 
   5  -2   2      146.62      158.89      3.71 o 
   6  -2   2       16.72       12.13      1.59 o 
   7  -2   2       10.53       12.29      2.25 o 
   8  -2   2       85.00       79.63      2.61 o 
   9  -2   2       70.57       69.57      2.41 o 
  10  -2   2       13.38        8.84      0.97 o 
  11  -2   2       38.25       49.10      3.85 o 
  12  -2   2       30.93       29.84      3.36 o 
 -13  -1   2        0.67        1.01      1.43 o 
 -12  -1   2        7.86        6.94      1.73 o 
 -11  -1   2       63.22       61.34      3.87 o 
 -10  -1   2       32.53       36.70      2.79 o 
  -9  -1   2      101.92       92.24      4.33 o 
  -8  -1   2      521.04      453.91     12.70 o 
  -7  -1   2        7.40        8.16      4.04 o 
  -6  -1   2        3.92        2.23      0.37 o 
  -5  -1   2      508.97      545.88     11.27 o 
  -4  -1   2     1013.64     1056.77     20.55 o 
  -3  -1   2      888.21     1033.87     45.51 o 
  -1  -1   2     3285.61     3287.73    144.49 o 
   0  -1   2     2181.05     2797.18    124.40 o 
   2  -1   2      589.24      646.20     19.33 o 
   3  -1   2      979.26     1089.56     44.90 o 
   4  -1   2        1.81        3.57      0.43 o 
   5  -1   2        2.22        3.94      0.69 o 
   6  -1   2       20.53       18.03      1.56 o 
   7  -1   2     1929.73     1857.94     36.56 o 
   8  -1   2      860.87      865.95     15.61 o 
   9  -1   2      174.67      167.56      4.32 o 
  10  -1   2       23.06       20.40      1.37 o 
  11  -1   2       68.80       70.60      3.78 o 
  12  -1   2       80.26       90.72      5.32 o 
 -13   0   2        1.78        1.77      1.58 o 
 -12   0   2       17.14       16.66      2.38 o 
 -11   0   2      312.17      334.05     12.56 o 
 -10   0   2        4.27        1.95      1.16 o 
  -9   0   2      194.73      200.45      7.77 o 
  -8   0   2        9.83       10.26      1.14 o 
  -7   0   2      252.92      240.96     17.02 o 
  -6   0   2      522.07      508.09     32.62 o 
  -5   0   2      454.43      436.09     18.25 o 
  -4   0   2      952.31      937.24     58.28 o 
  -3   0   2     6110.12     6319.74    196.30 o 
  -1   0   2      102.99      140.40      6.47 o 
   0   0   2      558.90      629.43     27.93 o 
   2   0   2        0.34        0.51      0.78 o 
   3   0   2       64.12       63.95      4.34 o 
   4   0   2     1435.11     1549.61     52.26 o 
   5   0   2      163.74      198.28      3.69 o 
   6   0   2      890.54      859.50     27.98 o 
   7   0   2      201.30      211.31      4.95 o 
   8   0   2      485.33      487.50      8.59 o 
   9   0   2       26.16       27.64      1.97 o 
  10   0   2       97.78       93.75      3.29 o 
  11   0   2       15.45       13.61      1.18 o 
  12   0   2       29.31       30.31      3.32 o 
  13   0   2        0.88        2.74      1.81 o 
 -13   1   2        8.87        6.40      1.97 o 
 -12   1   2        9.74        9.31      1.98 o 
 -11   1   2        3.78        3.78      1.45 o 
 -10   1   2       23.43       22.21      2.15 o 
  -9   1   2      209.38      190.78     17.00 o 
  -8   1   2       20.73       18.06      4.53 o 
  -7   1   2        5.02        5.13      2.28 o 
  -6   1   2      300.59      252.31      8.53 o 
  -5   1   2      281.15      293.95     19.06 o 
  -4   1   2      499.09      522.84     28.14 o 
  -3   1   2       89.61       55.54      3.69 o 
  -2   1   2     1901.54     1995.29     62.11 o 
  -1   1   2     2182.48     2183.36     95.75 o 
   2   1   2      625.47      734.09     32.84 o 
   3   1   2       62.46       74.15      2.37 o 
   4   1   2      592.10      627.38     15.89 o 
   5   1   2      895.75      970.92     16.03 o 
   6   1   2      102.92       82.83      1.88 o 
   7   1   2      663.56      676.95     11.49 o 
   8   1   2      471.66      450.37      9.59 o 
   9   1   2      238.07      221.01      5.31 o 
  10   1   2       71.61       73.45      2.52 o 
  11   1   2       23.45       23.42      1.58 o 
  12   1   2       10.44       10.03      1.05 o 
  13   1   2       13.08       13.17      2.52 o 
 -12   2   2       43.30       50.15      3.68 o 
 -11   2   2        0.11        0.30      1.13 o 
 -10   2   2       49.61       43.86      3.14 o 
  -9   2   2        7.20        9.82      4.03 o 
  -8   2   2      146.98      137.31      4.82 o 
  -7   2   2      342.92      298.33     10.45 o 
  -6   2   2      326.41      286.27      8.34 o 
  -5   2   2      654.53      606.41     31.70 o 
  -4   2   2     2685.75     2665.22     81.04 o 
  -3   2   2      237.10      185.07      4.26 o 
  -2   2   2        9.17       11.34      1.67 o 
   1   2   2     1337.04     1553.80     68.49 o 
   2   2   2     1176.31     1385.46     61.10 o 
   3   2   2     6818.81     7767.54    188.86 o 
   4   2   2      363.19      428.86      8.48 o 
   5   2   2      923.53      938.06     15.57 o 
   6   2   2      329.41      338.30      5.21 o 
   7   2   2       85.90       85.02      2.26 o 
   8   2   2       21.29       23.91      1.36 o 
   9   2   2       28.81       28.18      1.49 o 
  10   2   2       55.50       61.27      2.49 o 
  11   2   2        1.01        0.89      1.37 o 
  12   2   2       53.72       55.03      2.83 o 
  13   2   2        0.36       -0.36      1.57 o 
  14   2   2       30.94       34.04      3.72 o 
 -12   3   2        4.51        4.95      1.76 o 
 -11   3   2        1.96        1.66      1.43 o 
 -10   3   2       10.85        9.70      1.62 o 
  -9   3   2        3.84        1.61      2.55 o 
  -8   3   2       19.19       11.55      1.49 o 
  -7   3   2        9.07        7.36      1.13 o 
  -6   3   2        0.21        0.67      0.79 o 
  -5   3   2       71.64       63.63      2.89 o 
  -4   3   2      234.80      187.74      5.58 o 
  -3   3   2      314.63      312.48      9.69 o 
  -2   3   2      119.69      138.43      2.33 o 
   0   3   2       61.18       62.97      3.66 o 
   1   3   2        6.64       23.75      1.76 o 
   2   3   2     1116.94     1403.48     61.93 o 
   4   3   2     1447.42     1402.28     34.15 o 
   5   3   2       24.54       20.09      0.94 o 
   6   3   2       30.17       28.26      1.24 o 
   7   3   2     1720.72     1837.91     29.91 o 
   8   3   2      138.51      122.95      2.59 o 
   9   3   2       63.68       58.23      2.13 o 
  10   3   2       23.52       24.49      3.90 o 
  11   3   2      228.71      251.11      6.72 o 
  12   3   2      149.27      148.46      4.50 o 
  13   3   2       50.79       56.78      2.34 o 
  14   3   2       22.27       26.67      3.35 o 
 -11   4   2        4.12        5.25      1.78 o 
 -10   4   2       37.34       31.38      2.50 o 
  -9   4   2      139.41      126.95      5.03 o 
  -8   4   2      194.68      185.91      6.36 o 
  -7   4   2     1117.83     1011.98     32.83 o 
  -6   4   2      538.54      497.98     14.08 o 
  -5   4   2      224.80      221.34      6.84 o 
  -4   4   2      112.83      103.08      2.96 o 
  -3   4   2       46.02       47.40      2.37 o 
  -2   4   2      177.51      182.69      8.00 o 
   0   4   2     3482.62     3721.41     80.19 o 
   1   4   2     1160.59     1256.93     30.14 o 
   2   4   2     5676.57     6329.00    223.26 o 
   3   4   2      572.42      722.84     13.80 o 
   4   4   2      601.60      726.22     13.85 o 
   5   4   2     1430.46     1475.93     21.12 o 
   6   4   2      452.87      478.20      8.27 o 
   7   4   2       99.59      107.62      2.91 o 
   8   4   2      392.07      382.42      6.82 o 
   9   4   2      102.69      102.86      2.73 o 
  10   4   2      509.50      498.98     11.96 o 
  11   4   2        5.30        3.92      1.06 o 
  12   4   2       26.27       28.48      5.39 o 
  13   4   2      232.24      255.20      6.87 o 
  14   4   2        0.20        0.83      0.73 o 
 -10   5   2       65.47       75.39      4.47 o 
  -9   5   2       51.10       52.56      3.13 o 
  -8   5   2        7.10        4.94      2.99 o 
  -7   5   2       20.48       13.08      4.51 o 
  -6   5   2      127.25      118.92     13.42 o 
  -5   5   2        4.23        3.30      0.87 o 
  -4   5   2       30.07       20.11      1.24 o 
  -3   5   2        3.76        5.91      0.81 o 
  -2   5   2       24.44       20.21      1.44 o 
  -1   5   2     2220.36     2383.04     44.31 o 
   0   5   2        3.59        6.51      1.13 o 
   1   5   2     1835.32     2122.66     32.06 o 
   2   5   2      433.23      554.37      9.97 o 
   3   5   2      937.19     1132.84     17.85 o 
   4   5   2        8.69       21.61      0.99 o 
   5   5   2     2178.65     2362.19     37.37 o 
   6   5   2       42.68       32.27      0.98 o 
   7   5   2        6.96        6.23      0.69 o 
   8   5   2       81.96       80.70      2.19 o 
   9   5   2       69.45       77.03      2.15 o 
  10   5   2        0.15       -0.03      0.44 o 
  11   5   2       63.90       59.70      2.62 o 
  12   5   2        0.15        0.01      1.34 o 
  13   5   2       42.75       47.57      2.39 o 
  14   5   2        6.55        7.36      1.23 o 
 -10   6   2        0.06       -0.70      1.39 o 
  -9   6   2        1.85        2.46      1.48 o 
  -8   6   2      263.67      247.83     17.96 o 
  -7   6   2       38.18       40.42      2.61 o 
  -6   6   2        1.55        2.00      0.96 o 
  -5   6   2        1.16        0.99      0.88 o 
  -4   6   2        4.80        4.26      0.62 o 
  -3   6   2       14.46       14.87      1.86 o 
  -2   6   2      103.55      104.94      2.37 o 
  -1   6   2     1370.08     1314.01     26.03 o 
   0   6   2     1273.18     1295.98     26.18 o 
   1   6   2       77.34       78.26      2.93 o 
   2   6   2      322.09      283.54      4.21 o 
   3   6   2     2141.02     2429.67     30.87 o 
   4   6   2      750.53      808.19     11.55 o 
   5   6   2       98.14      103.10      1.99 o 
   6   6   2      127.13      149.11      2.71 o 
   7   6   2      748.31      702.14     10.50 o 
   8   6   2      270.27      287.48      5.88 o 
   9   6   2       76.88       68.08      2.36 o 
  10   6   2      246.16      242.14      5.11 o 
  11   6   2      224.99      216.15      8.35 o 
  12   6   2       58.43       58.98      2.75 o 
  13   6   2        5.49        5.09      1.22 o 
  14   6   2        8.88        6.95      1.30 o 
  -9   7   2       66.11       69.38      4.39 o 
  -8   7   2       26.57       37.43      3.07 o 
  -7   7   2        5.11        3.38      1.26 o 
  -6   7   2        8.71        6.71      3.21 o 
  -5   7   2        4.49        3.97      1.11 o 
  -4   7   2        3.16        3.65      0.67 o 
  -3   7   2        7.66        5.28      1.21 o 
  -2   7   2      608.88      580.54     12.11 o 
  -1   7   2       75.25       74.75      1.77 o 
   0   7   2      863.23      914.45     13.24 o 
   1   7   2      807.75      862.17     13.52 o 
   2   7   2       78.12       91.32      2.17 o 
   3   7   2      224.31      251.65      3.98 o 
   4   7   2      298.16      318.62      4.21 o 
   5   7   2        0.03        0.04      0.30 o 
   6   7   2       40.49       62.18      1.40 o 
   7   7   2       58.99       74.51      1.91 o 
   8   7   2      178.89      173.93      4.00 o 
   9   7   2      206.34      204.23      4.58 o 
  10   7   2      166.86      168.81      3.97 o 
  11   7   2      120.35      118.25      3.01 o 
  12   7   2        0.49        0.55      1.08 o 
  13   7   2        1.44        0.90      1.10 o 
  14   7   2        8.16        8.58      1.46 o 
  15   7   2        3.42        3.82      1.27 o 
  -8   8   2       44.73       58.80      4.06 o 
  -7   8   2       46.41       50.98      3.64 o 
  -6   8   2       13.82       13.32      5.26 o 
  -5   8   2       50.53       48.40      2.96 o 
  -4   8   2      235.71      233.15      5.41 o 
  -3   8   2      434.28      405.88      8.83 o 
  -2   8   2       66.74       82.09      2.57 o 
  -1   8   2      190.01      190.31      4.67 o 
   0   8   2      544.22      543.53      7.80 o 
   1   8   2      742.74      745.46     13.03 o 
   2   8   2      410.37      382.63     12.64 o 
   3   8   2       93.58       96.75      3.17 o 
   4   8   2      325.99      342.66      5.28 o 
   5   8   2       14.23       13.00      0.72 o 
   6   8   2     1405.02     1432.11     21.53 o 
   7   8   2       15.02       16.20      0.91 o 
   8   8   2      211.80      214.45      4.14 o 
   9   8   2     1469.43     1406.27     26.28 o 
  10   8   2        0.87        0.91      0.81 o 
  11   8   2       11.47        9.38      1.05 o 
  12   8   2        7.41        5.85      1.31 o 
  13   8   2        0.54        0.10      1.06 o 
  14   8   2       39.04       45.39      2.64 o 
  15   8   2       48.67       53.32      3.43 o 
  -7   9   2       19.71       20.80      2.67 o 
  -6   9   2        8.07        6.72      1.85 o 
  -5   9   2       25.53       22.07      2.62 o 
  -4   9   2       30.17       27.09      2.00 o 
  -3   9   2        4.77        5.78      0.93 o 
  -2   9   2       30.59       33.58      1.88 o 
  -1   9   2       22.20       29.31      1.87 o 
   0   9   2       25.69       27.46      1.33 o 
   1   9   2      142.23      134.00      3.80 o 
   2   9   2      107.67      122.84      2.68 o 
   3   9   2      226.71      231.32      4.99 o 
   4   9   2        1.37        0.77      0.39 o 
   5   9   2        7.30       12.11      0.85 o 
   6   9   2      133.21      138.22      3.37 o 
   7   9   2        0.31       -0.20      0.93 o 
   8   9   2       80.90       72.27      2.33 o 
   9   9   2      290.54      296.97      7.62 o 
  10   9   2        0.24       -0.67      0.79 o 
  11   9   2        3.82        2.04      0.87 o 
  12   9   2       54.38       54.91      2.00 o 
  13   9   2        0.04       -0.03      1.38 o 
  14   9   2       10.95        9.20      2.11 o 
  -6  10   2       10.10       11.69      2.26 o 
  -5  10   2        2.22        3.01      1.60 o 
  -4  10   2      117.34      115.81      3.32 o 
  -3  10   2      132.94      129.73      3.91 o 
  -2  10   2       39.73       40.23      2.07 o 
  -1  10   2      307.71      312.46     17.76 o 
   0  10   2       43.96       41.25      2.48 o 
   1  10   2       27.25       30.12      2.16 o 
   2  10   2        1.76        1.17      0.51 o 
   3  10   2      704.55      733.64     10.55 o 
   4  10   2       18.47       20.86      0.96 o 
   5  10   2       57.87       47.50      1.87 o 
   6  10   2      988.04     1010.56     22.00 o 
   7  10   2        0.21        1.09      0.76 o 
   8  10   2      472.01      454.43      8.97 o 
   9  10   2       28.28       30.41      1.71 o 
  10  10   2      146.98      140.62      4.49 o 
  11  10   2        4.62        5.53      1.17 o 
  12  10   2       80.07       81.89      3.02 o 
  13  10   2        2.97       -0.80      1.50 o 
  14  10   2       55.79       54.48      4.10 o 
  -5  11   2       12.50       11.57      2.25 o 
  -4  11   2      156.87      169.85      7.98 o 
  -3  11   2      108.17      113.28      3.65 o 
  -2  11   2        0.52       -0.21      0.84 o 
  -1  11   2        0.42        0.09      0.85 o 
   0  11   2      127.61      137.09      4.07 o 
   1  11   2        1.70        3.59      0.76 o 
   2  11   2       36.61       39.93      1.95 o 
   3  11   2       21.73       21.60      1.08 o 
   4  11   2      194.90      187.85      5.39 o 
   5  11   2       84.81       78.32      2.60 o 
   6  11   2       49.93       58.43      2.22 o 
   7  11   2      190.44      200.63      5.81 o 
   8  11   2       27.27       28.68      1.77 o 
   9  11   2       27.61       23.72      1.84 o 
  10  11   2       11.01        9.78      2.82 o 
  11  11   2       23.26       23.35      1.96 o 
  12  11   2        0.03        0.35      1.21 o 
  13  11   2        8.01        7.99      1.11 o 
  14  11   2        6.04        6.28      2.08 o 
  -3  12   2       15.67       18.17      1.43 o 
  -2  12   2       79.48       84.74      7.95 o 
  -1  12   2        2.82        1.99      1.34 o 
   0  12   2        0.53        0.63      0.91 o 
   1  12   2      118.12      125.21      6.58 o 
   2  12   2      408.27      430.13      9.30 o 
   3  12   2       14.18       13.57      1.60 o 
   4  12   2      212.36      216.00      6.10 o 
   5  12   2      936.96      935.96     25.30 o 
   6  12   2       42.06       42.65      2.45 o 
   7  12   2      100.18      104.60      3.92 o 
   8  12   2       11.06       10.38      1.64 o 
   9  12   2        3.24        1.98      1.04 o 
  10  12   2       20.67       15.73      1.86 o 
  11  12   2       42.64       46.30      2.64 o 
  12  12   2        2.68        3.55      1.23 o 
  13  12   2       98.95       96.70      3.47 o 
  -2  13   2       18.41       21.31      1.75 o 
  -1  13   2        1.62        1.36      1.11 o 
   0  13   2       23.54       19.46      1.84 o 
   1  13   2        3.47        5.83      1.23 o 
   2  13   2      190.20      202.32      5.43 o 
   3  13   2        1.05       -1.07      1.14 o 
   4  13   2       73.02       75.69      5.83 o 
   5  13   2       22.07       20.96      2.05 o 
   6  13   2       64.30       69.46      2.70 o 
   7  13   2       28.09       23.42      2.18 o 
   8  13   2       26.64       29.03      2.34 o 
   9  13   2       16.13       15.20      3.40 o 
  10  13   2        2.33        2.28      1.07 o 
  11  13   2        7.68        4.97      1.39 o 
  12  13   2        4.59        4.30      1.72 o 
  13  13   2       38.82       42.08      2.81 o 
   0  14   2        8.76        3.27      1.79 o 
   1  14   2       71.06       66.79      4.26 o 
   2  14   2       69.82       73.09      4.59 o 
   3  14   2       21.22       23.69      3.12 o 
   4  14   2        1.24        0.02      1.40 o 
   5  14   2        0.48        0.09      1.30 o 
   6  14   2        9.06        4.15      1.59 o 
   7  14   2        1.69        0.77      1.36 o 
   8  14   2        2.99        1.31      1.67 o 
   9  14   2        0.02       -1.27      1.27 o 
  10  14   2      374.96      346.25     12.27 o 
  11  14   2        5.71        2.06      1.22 o 
  12  14   2       89.23       86.38      5.66 o 
   3  15   2        8.48        7.34      2.28 o 
   4  15   2       14.56       11.38      3.14 o 
   5  15   2        3.87        3.46      1.56 o 
   6  15   2        1.56        3.88      1.59 o 
   7  15   2        2.55        1.32      1.21 o 
   8  15   2       70.99       68.43      6.46 o 
   9  15   2        4.63        4.50      2.89 o 
  10  15   2       10.92        8.46      1.83 o 
  -7 -14   3        5.63        3.21      1.61 o 
  -6 -14   3       22.16       17.67      2.45 o 
  -5 -14   3       26.74       24.60      2.44 o 
 -10 -13   3       15.60       14.36      1.66 o 
  -9 -13   3        1.39        1.39      1.21 o 
  -8 -13   3       80.64       81.44      5.56 o 
  -7 -13   3       10.49        8.97      1.74 o 
  -6 -13   3       36.58       33.37      2.69 o 
  -5 -13   3       11.49       12.76      3.11 o 
  -4 -13   3      229.90      216.35     16.57 o 
  -3 -13   3       12.41       12.28      1.81 o 
  -2 -13   3        6.47        1.65      1.57 o 
  -1 -13   3      173.27      178.40      5.60 o 
 -12 -12   3       32.61       32.59      3.50 o 
 -11 -12   3        0.12        1.02      1.89 o 
 -10 -12   3        5.61        5.52      2.25 o 
  -9 -12   3        5.20        6.90      1.83 o 
  -8 -12   3        6.72        3.94      1.28 o 
  -7 -12   3       69.19       65.43      2.72 o 
  -6 -12   3      515.97      500.10     27.73 o 
  -5 -12   3       25.72       24.16      2.33 o 
  -4 -12   3      129.71      125.35      6.83 o 
  -3 -12   3      107.58      120.25      3.71 o 
  -2 -12   3        3.72        3.07      1.79 o 
  -1 -12   3       94.25       93.69      3.86 o 
   0 -12   3        7.21        5.31      2.12 o 
   1 -12   3       18.65       15.79      2.75 o 
 -12 -11   3       13.61       10.97      2.36 o 
 -11 -11   3       43.08       43.05      3.62 o 
 -10 -11   3       15.57       14.86      1.45 o 
  -9 -11   3      165.40      158.15      8.41 o 
  -8 -11   3       36.28       39.54      2.32 o 
  -7 -11   3       11.66       12.34      1.33 o 
  -6 -11   3        0.48        0.01      0.97 o 
  -5 -11   3      554.83      526.69     12.79 o 
  -4 -11   3       13.44       10.90      1.67 o 
  -3 -11   3       37.98       36.86      2.07 o 
  -2 -11   3      147.84      149.08      5.05 o 
  -1 -11   3        0.32        1.26      1.33 o 
   0 -11   3       38.49       38.72      2.60 o 
   1 -11   3       14.64       13.40      1.64 o 
   2 -11   3       48.13       47.82      3.91 o 
   3 -11   3       18.71       15.38      2.54 o 
 -13 -10   3       13.87       15.73      1.89 o 
 -12 -10   3       20.27       19.55      2.05 o 
 -11 -10   3        1.83        0.46      1.20 o 
 -10 -10   3       11.39        8.96      1.09 o 
  -9 -10   3       42.56       36.84      2.05 o 
  -8 -10   3      209.42      208.06      5.86 o 
  -7 -10   3      190.92      191.37      5.56 o 
  -6 -10   3       25.15       25.94      1.72 o 
  -5 -10   3      268.16      270.00      6.02 o 
  -4 -10   3      284.33      303.13      8.02 o 
  -3 -10   3      197.73      207.61      4.98 o 
  -2 -10   3        7.84        7.01      1.17 o 
  -1 -10   3      231.10      231.35     13.02 o 
   0 -10   3       51.32       50.05      3.60 o 
   1 -10   3       12.91       10.52      1.42 o 
   2 -10   3      510.75      527.84     11.14 o 
   3 -10   3       33.99       31.44      3.24 o 
   4 -10   3       43.30       48.64      3.68 o 
 -13  -9   3       11.34        7.64      2.33 o 
 -12  -9   3        1.32        0.25      1.17 o 
 -11  -9   3        3.97        3.11      1.48 o 
 -10  -9   3        3.82        1.36      1.11 o 
  -9  -9   3       66.23       71.29      2.55 o 
  -8  -9   3      228.73      226.36     11.83 o 
  -7  -9   3       23.30       26.84      1.81 o 
  -6  -9   3       16.24       15.97      1.29 o 
  -5  -9   3      153.38      151.85      3.83 o 
  -4  -9   3       33.41       36.90      2.38 o 
  -3  -9   3      100.89      111.36      3.17 o 
  -2  -9   3        0.30        0.94      0.85 o 
  -1  -9   3        0.14        0.53      0.75 o 
   0  -9   3      112.63      120.98      5.40 o 
   1  -9   3        1.80        2.52      1.06 o 
   2  -9   3       29.66       27.69      2.97 o 
   3  -9   3      401.30      416.39     15.47 o 
   4  -9   3       24.98       27.27      2.23 o 
   5  -9   3      282.86      307.51      8.42 o 
   6  -9   3       62.23       71.24      3.13 o 
 -14  -8   3        0.77        1.01      1.50 o 
 -13  -8   3       39.92       41.04      1.98 o 
 -12  -8   3       20.43       24.06      1.68 o 
 -11  -8   3      193.97      195.90      7.23 o 
 -10  -8   3      128.64      137.72      7.37 o 
  -9  -8   3      234.35      223.38      6.37 o 
  -8  -8   3      512.18      495.06      9.62 o 
  -7  -8   3        2.54        1.83      0.74 o 
  -6  -8   3      320.39      345.80      7.13 o 
  -5  -8   3        0.52       -0.46      0.80 o 
  -4  -8   3      157.48      164.61      3.90 o 
  -3  -8   3        2.55        1.71      0.61 o 
  -2  -8   3      477.74      465.41      8.97 o 
  -1  -8   3       52.98       63.50      2.09 o 
   0  -8   3      764.43      766.46     15.63 o 
   1  -8   3     1097.17     1108.36     18.95 o 
   2  -8   3       28.73       31.05      1.65 o 
   3  -8   3       40.55       43.39      1.74 o 
   4  -8   3       59.30       63.26      5.71 o 
   5  -8   3        7.78        8.87      1.43 o 
   6  -8   3       10.65        8.85      1.46 o 
   7  -8   3       12.76        8.69      1.38 o 
 -14  -7   3       15.64       16.39      2.96 o 
 -13  -7   3       42.27       52.05      2.14 o 
 -12  -7   3       23.61       28.33      1.93 o 
 -11  -7   3        0.01        0.91      0.81 o 
 -10  -7   3      186.06      186.75      4.91 o 
  -9  -7   3        0.03       -0.66      0.66 o 
  -8  -7   3      102.48      107.14      2.74 o 
  -7  -7   3       38.53       35.69      1.52 o 
  -6  -7   3      244.98      239.42      5.21 o 
  -5  -7   3      766.90      781.50     12.44 o 
  -4  -7   3      173.16      178.18      3.53 o 
  -3  -7   3      123.54      132.72      3.01 o 
  -2  -7   3      241.60      246.94      4.79 o 
  -1  -7   3      521.93      530.58      8.23 o 
   0  -7   3      694.76      648.17     11.11 o 
   1  -7   3       25.19       27.01      1.40 o 
   2  -7   3      126.93      140.76      3.35 o 
   3  -7   3       70.12       74.94      4.70 o 
   4  -7   3      154.50      148.42      3.82 o 
   5  -7   3       38.30       36.43      2.11 o 
   6  -7   3       11.76       13.17      1.56 o 
   7  -7   3        6.35        6.57      1.25 o 
   8  -7   3       12.20        9.26      1.26 o 
 -14  -6   3       19.10       14.79      2.71 o 
 -13  -6   3        0.16       -0.71      1.49 o 
 -12  -6   3      282.24      309.58     14.19 o 
 -11  -6   3        9.98        8.36      1.16 o 
 -10  -6   3      161.12      166.89      5.29 o 
  -9  -6   3       59.07       57.33      2.44 o 
  -8  -6   3        4.45        4.95      0.80 o 
  -7  -6   3      441.02      456.63      8.64 o 
  -6  -6   3       27.70       30.44      1.32 o 
  -5  -6   3      304.30      304.49      5.26 o 
  -4  -6   3      249.70      239.99      4.32 o 
  -3  -6   3      835.12      817.44     10.93 o 
  -2  -6   3      296.61      278.86      4.51 o 
  -1  -6   3      743.74      789.47     10.65 o 
   0  -6   3     1341.80     1457.67     21.16 o 
   1  -6   3      100.57      110.12      2.73 o 
   2  -6   3      184.95      179.39      3.87 o 
   3  -6   3       50.73       43.02      1.63 o 
   4  -6   3       41.47       42.14      1.59 o 
   5  -6   3        8.85       10.08      1.22 o 
   6  -6   3      396.74      405.40     14.10 o 
   7  -6   3        2.93        2.80      1.05 o 
   8  -6   3      125.07      135.19      4.32 o 
   9  -6   3       27.87       28.16      3.46 o 
 -14  -5   3        1.02       -1.03      1.61 o 
 -13  -5   3       66.91       76.19      4.92 o 
 -12  -5   3        0.01       -1.21      1.36 o 
 -11  -5   3       38.49       38.00      2.39 o 
 -10  -5   3        0.39        2.46      0.83 o 
  -9  -5   3       42.80       40.29      2.32 o 
  -8  -5   3        0.65        1.41      0.67 o 
  -7  -5   3       83.43       74.33      2.21 o 
  -6  -5   3      467.96      431.28      8.03 o 
  -5  -5   3      174.38      184.49      4.90 o 
  -4  -5   3      183.81      206.09      4.33 o 
  -3  -5   3      233.44      231.13      4.68 o 
  -2  -5   3       47.47       57.69      1.39 o 
  -1  -5   3      467.30      497.19      8.50 o 
   0  -5   3        0.72        0.92      0.37 o 
   1  -5   3      719.49      786.82     13.15 o 
   2  -5   3      119.10      122.33      3.34 o 
   3  -5   3        1.78        2.54      0.65 o 
   4  -5   3      186.17      177.48      3.75 o 
   5  -5   3        3.77        4.96      0.64 o 
   6  -5   3       68.80       67.34      2.57 o 
   7  -5   3      244.13      251.64      6.31 o 
   8  -5   3        9.11        7.07      1.23 o 
   9  -5   3       23.16       23.92      1.30 o 
 -14  -4   3       25.84       24.40      3.14 o 
 -13  -4   3       69.24       79.57      4.96 o 
 -12  -4   3       17.29       20.59      2.62 o 
 -11  -4   3        0.60        0.89      1.38 o 
 -10  -4   3      225.18      241.52      6.02 o 
  -9  -4   3        4.11        4.75      1.06 o 
  -8  -4   3      183.12      178.84      4.73 o 
  -7  -4   3      141.25      132.03      3.69 o 
  -6  -4   3      160.40      158.03      6.34 o 
  -5  -4   3      874.63      906.93     14.19 o 
  -4  -4   3     1071.74     1015.17     22.54 o 
  -3  -4   3      552.01      533.91      7.97 o 
  -2  -4   3     3061.84     3302.78    101.55 o 
  -1  -4   3      553.65      593.56     10.50 o 
   0  -4   3        7.70        6.95      0.60 o 
   1  -4   3      243.20      261.69      4.78 o 
   2  -4   3      761.17      761.89     16.67 o 
   3  -4   3      137.36      144.68      4.48 o 
   4  -4   3     1893.85     1882.64     30.96 o 
   5  -4   3     1188.41     1195.74     19.91 o 
   6  -4   3       17.69       19.59      1.65 o 
   7  -4   3      251.97      251.87      6.17 o 
   8  -4   3      165.80      157.24      4.43 o 
   9  -4   3        1.30        1.12      0.87 o 
  10  -4   3        6.47        6.82      0.91 o 
 -14  -3   3       11.96       11.22      2.30 o 
 -13  -3   3        2.23        3.96      1.75 o 
 -12  -3   3        6.23        7.07      1.77 o 
 -11  -3   3       52.52       63.74      3.87 o 
 -10  -3   3       50.40       48.79      3.23 o 
  -9  -3   3        3.04        3.72      0.57 o 
  -8  -3   3      107.91       95.97      2.77 o 
  -7  -3   3       46.56       36.81      1.52 o 
  -5  -3   3      575.53      595.48     19.89 o 
  -4  -3   3      184.37      151.85      3.21 o 
  -3  -3   3       31.08       19.35      1.22 o 
  -2  -3   3       95.54       84.32      2.05 o 
  -1  -3   3      584.06      655.58     18.65 o 
   0  -3   3      655.43      783.38     19.75 o 
   1  -3   3       61.25       61.85      1.56 o 
   2  -3   3      176.98      175.83      3.04 o 
   3  -3   3      172.37      159.57      3.47 o 
   4  -3   3     1765.67     1751.30     30.81 o 
   5  -3   3      790.53      759.37     12.88 o 
   6  -3   3      153.31      155.92      3.17 o 
   7  -3   3       15.46       12.17      1.18 o 
   8  -3   3       16.77       15.51      1.36 o 
   9  -3   3        0.09       -0.84      0.84 o 
  10  -3   3        1.99        3.39      0.92 o 
  11  -3   3        5.53        5.94      2.07 o 
 -14  -2   3       10.54       11.41      2.32 o 
 -13  -2   3       46.59       64.51      4.24 o 
 -12  -2   3        2.15        5.23      1.63 o 
 -11  -2   3       19.52       21.87      2.42 o 
 -10  -2   3       96.31       93.51      4.60 o 
  -9  -2   3      177.74      167.72      6.74 o 
  -8  -2   3      416.69      370.18     12.97 o 
  -7  -2   3       27.88       23.00      3.53 o 
  -6  -2   3       55.86       48.33      2.84 o 
  -5  -2   3      369.83      322.00     17.84 o 
  -3  -2   3     1104.25     1148.26     20.58 o 
  -2  -2   3        7.37       11.34      1.17 o 
  -1  -2   3      170.80      186.33      6.87 o 
   0  -2   3       67.78       79.78      2.53 o 
   1  -2   3      317.63      384.61      8.46 o 
   2  -2   3     1150.03     1224.79     19.62 o 
   3  -2   3        6.22        2.42      0.66 o 
   4  -2   3     2446.69     2277.79     49.48 o 
   5  -2   3      195.56      155.25      4.05 o 
   6  -2   3       54.96       51.84      1.51 o 
   7  -2   3      298.79      308.27      7.10 o 
   8  -2   3        0.18        0.46      0.70 o 
   9  -2   3        0.01       -0.95      0.95 o 
  10  -2   3      264.93      267.88     14.74 o 
  11  -2   3        0.01        0.77      0.70 o 
  12  -2   3       42.71       48.43      4.15 o 
 -13  -1   3        2.77        3.32      1.71 o 
 -12  -1   3       15.17       19.92      2.44 o 
 -11  -1   3        0.09       -1.04      1.13 o 
 -10  -1   3       12.74       11.43      1.75 o 
  -9  -1   3        0.09       -0.09      0.87 o 
  -8  -1   3       18.46       16.16      1.60 o 
  -7  -1   3      744.64      727.35     19.36 o 
  -6  -1   3        2.64        1.85      0.65 o 
  -5  -1   3       45.66       39.61      1.39 o 
  -4  -1   3       33.37       28.20      0.92 o 
  -3  -1   3      336.15      361.29      9.10 o 
  -2  -1   3       95.98       62.87      3.18 o 
  -1  -1   3     1180.28     1463.76     64.54 o 
   0  -1   3      345.84      414.91     19.02 o 
   2  -1   3       14.91        8.82      1.34 o 
   3  -1   3     2319.62     2717.04     47.05 o 
   4  -1   3      209.80      221.35      9.75 o 
   5  -1   3       21.47       13.65      1.07 o 
   6  -1   3        0.02        1.14      0.63 o 
   7  -1   3      174.75      172.40      4.46 o 
   8  -1   3        0.01        0.17      0.66 o 
   9  -1   3       38.58       35.18      2.23 o 
  10  -1   3        3.76        3.71      0.92 o 
  11  -1   3        9.36        8.98      1.10 o 
  12  -1   3        1.09        0.84      1.58 o 
 -13   0   3       28.39       34.66      3.17 o 
 -12   0   3        6.56        6.16      1.68 o 
 -11   0   3        0.09        0.35      1.21 o 
 -10   0   3        9.93        6.20      1.42 o 
  -9   0   3      420.03      394.43     13.87 o 
  -8   0   3       42.66       34.21      1.88 o 
  -7   0   3      102.87       83.22      2.97 o 
  -6   0   3     1980.41     1893.49     49.02 o 
  -5   0   3      758.52      652.23     41.79 o 
  -4   0   3      381.71      401.61      9.31 o 
  -3   0   3      176.80      202.91     14.64 o 
  -2   0   3     7763.96     8282.09    363.59 o 
  -1   0   3       95.86      115.48      5.58 o 
   0   0   3     4585.34     5448.64    240.35 o 
   1   0   3     4452.36     5235.52    232.37 o 
   2   0   3     1155.70     1257.78     37.05 o 
   3   0   3     5771.65     6679.12    162.52 o 
   4   0   3      236.69      251.18      3.99 o 
   5   0   3      466.89      489.83     14.91 o 
   6   0   3      107.30      117.37      2.53 o 
   7   0   3       17.04       16.33      1.33 o 
   8   0   3      132.97      133.37      3.67 o 
   9   0   3      229.80      232.30      7.34 o 
  10   0   3        8.49        6.03      1.42 o 
  11   0   3        2.44        1.57      1.08 o 
  12   0   3       83.33       88.21      2.97 o 
  13   0   3       48.38       51.91      4.33 o 
 -13   1   3       10.24       12.24      2.20 o 
 -12   1   3        0.03       -1.04      1.24 o 
 -11   1   3       63.34       66.57      3.94 o 
 -10   1   3        1.08        2.30      1.20 o 
  -9   1   3       24.46       28.87      2.24 o 
  -8   1   3      131.51      120.00      5.73 o 
  -7   1   3       25.15       20.28      1.37 o 
  -6   1   3       69.57       77.71      5.57 o 
  -5   1   3      347.26      328.08      8.96 o 
  -4   1   3      595.72      643.62     20.82 o 
  -3   1   3      334.08      379.30     17.76 o 
  -2   1   3     4254.06     4127.19    181.46 o 
  -1   1   3     8110.86     7787.62    342.77 o 
   0   1   3     4253.25     4501.52    199.34 o 
   2   1   3     2195.86     2587.60    113.89 o 
   3   1   3        0.01        1.57      0.86 o 
   4   1   3      665.43      813.25     13.24 o 
   5   1   3       64.87       69.08      5.79 o 
   6   1   3       67.67       56.60      3.05 o 
   7   1   3       70.87       69.75      1.80 o 
   8   1   3      171.87      160.55      2.84 o 
   9   1   3      184.84      195.71      9.76 o 
  10   1   3       98.97      101.14      5.54 o 
  11   1   3       87.12       95.60      3.34 o 
  12   1   3       78.03       81.82      2.98 o 
  13   1   3       10.00       12.86      2.52 o 
 -12   2   3        6.12        6.39      1.71 o 
 -11   2   3       80.34       82.71      4.48 o 
 -10   2   3       39.97       37.31      2.76 o 
  -9   2   3      285.37      256.54     12.81 o 
  -8   2   3       29.10       26.11      2.88 o 
  -7   2   3      327.36      274.30     14.15 o 
  -6   2   3       80.85       61.31      2.69 o 
  -5   2   3        7.19        7.95      2.23 o 
  -4   2   3       58.98       70.84      3.79 o 
  -3   2   3      207.90      214.87      7.65 o 
  -2   2   3     1108.45     1046.70     46.96 o 
  -1   2   3       18.00       12.78      1.32 o 
   2   2   3     3380.96     3786.75    168.52 o 
   3   2   3     1067.71     1212.71     22.70 o 
   4   2   3       92.67       94.48      2.35 o 
   5   2   3      152.41      162.22      3.15 o 
   6   2   3     1203.75     1197.54     23.84 o 
   7   2   3        2.85        3.12      0.49 o 
   8   2   3     1545.50     1533.70     21.91 o 
   9   2   3        2.81        1.88      0.74 o 
  10   2   3        5.03        5.03      0.94 o 
  11   2   3      824.19      840.52     19.36 o 
  12   2   3       24.09       20.28      1.79 o 
  13   2   3       22.46       20.11      2.63 o 
 -12   3   3       20.48       23.86      2.73 o 
 -11   3   3       16.41       20.41      2.40 o 
 -10   3   3        0.23        0.74      1.20 o 
  -9   3   3       72.29       68.15      4.08 o 
  -8   3   3        5.02        4.54      2.31 o 
  -7   3   3       58.54       54.32      2.52 o 
  -6   3   3        2.61        4.13      0.77 o 
  -5   3   3        1.75        3.30      0.61 o 
  -4   3   3      103.74      105.08      9.28 o 
  -3   3   3     2054.92     1909.29     33.50 o 
  -2   3   3      154.11      189.83      4.28 o 
   1   3   3     1126.03     1332.02     59.00 o 
   2   3   3      447.72      580.74     17.24 o 
   3   3   3      928.67     1017.66     25.03 o 
   4   3   3        2.05        1.52      0.40 o 
   5   3   3     1322.97     1392.40     17.99 o 
   6   3   3       89.59       97.63      2.39 o 
   7   3   3      325.72      343.59      7.54 o 
   8   3   3       42.07       42.74      1.45 o 
   9   3   3      125.46      137.22      2.93 o 
  10   3   3        1.42        2.79      0.91 o 
  11   3   3       67.22       67.67      2.82 o 
  12   3   3        8.88       10.90      1.39 o 
  13   3   3        8.49        8.77      2.27 o 
  14   3   3        0.64        1.67      1.90 o 
 -11   4   3        0.73       -0.14      1.31 o 
 -10   4   3       29.70       28.61      2.56 o 
  -9   4   3        1.65        0.98      1.02 o 
  -8   4   3       11.30        6.95      1.49 o 
  -7   4   3       12.97       14.00      1.88 o 
  -6   4   3       50.06       45.33      7.28 o 
  -5   4   3      119.42      105.42     12.97 o 
  -4   4   3      192.35      226.91      5.93 o 
  -3   4   3     1990.86     1930.88     34.04 o 
  -2   4   3     4029.18     4173.52     73.24 o 
  -1   4   3     1511.57     1495.08     25.58 o 
   0   4   3        0.21        4.00      1.01 o 
   1   4   3     1279.41     1454.77     34.50 o 
   2   4   3       43.76       40.04      1.14 o 
   3   4   3      103.49      140.63      4.07 o 
   4   4   3       10.97       15.07      0.87 o 
   5   4   3      781.05      733.02     11.98 o 
   6   4   3      116.21      115.26      2.16 o 
   7   4   3     1276.29     1276.21     21.15 o 
   8   4   3      182.51      158.35      3.31 o 
   9   4   3      465.97      469.06      8.28 o 
  10   4   3      218.17      217.03      4.49 o 
  11   4   3       27.26       27.53      1.92 o 
  12   4   3        5.34        5.72      2.28 o 
  13   4   3        0.10       -0.87      0.88 o 
  14   4   3       41.08       47.51      2.31 o 
 -10   5   3        8.85       12.39      2.00 o 
  -9   5   3       10.42       10.98      3.60 o 
  -8   5   3       27.56       24.20      2.06 o 
  -7   5   3      189.84      184.48      6.32 o 
  -6   5   3      259.13      254.54      8.00 o 
  -5   5   3        2.38        0.96      0.76 o 
  -4   5   3     1648.90     1452.67     38.60 o 
  -3   5   3      208.97      214.87      9.13 o 
  -2   5   3      299.11      336.96     10.16 o 
  -1   5   3      562.71      527.96     15.79 o 
   0   5   3      534.09      616.43     11.19 o 
   1   5   3        4.72        9.74      0.45 o 
   2   5   3      705.62      725.65     11.57 o 
   3   5   3        8.68        4.49      0.42 o 
   4   5   3      491.74      746.99     18.66 o 
   5   5   3        1.33        2.11      0.39 o 
   6   5   3       80.24       75.45      1.62 o 
   7   5   3       86.21       84.81      1.82 o 
   8   5   3      148.18      154.27      3.28 o 
   9   5   3        0.42        0.52      0.54 o 
  10   5   3      211.60      207.21      4.49 o 
  11   5   3       94.87       98.23      3.60 o 
  12   5   3       16.36       18.33      1.68 o 
  13   5   3        9.74       13.23      1.58 o 
  14   5   3       14.67       12.88      1.50 o 
 -10   6   3        8.83       11.88      2.07 o 
  -9   6   3        0.17        1.79      1.32 o 
  -8   6   3       13.45       12.90      1.78 o 
  -7   6   3      157.24      151.64      5.59 o 
  -6   6   3        0.13        0.38      0.82 o 
  -5   6   3      233.87      206.68      6.69 o 
  -4   6   3        2.33        1.14      1.24 o 
  -3   6   3      482.25      491.77      7.40 o 
  -2   6   3       48.37       46.32      2.14 o 
   0   6   3      136.06      152.66      6.57 o 
   1   6   3      551.79      616.94      8.55 o 
   2   6   3       39.68       33.17      1.03 o 
   3   6   3     2388.55     2724.75     34.47 o 
   4   6   3     4303.46     4751.94     65.19 o 
   5   6   3       97.85      111.07      1.88 o 
   6   6   3      378.09      403.73      5.68 o 
   7   6   3     1595.77     1591.40     23.01 o 
   8   6   3      100.30       89.24      2.47 o 
   9   6   3       53.33       46.65      1.73 o 
  10   6   3       10.05        9.38      0.94 o 
  11   6   3      124.49      131.13      3.71 o 
  12   6   3      110.89      107.93      5.83 o 
  13   6   3       57.08       65.11      3.04 o 
  14   6   3       40.74       41.38      2.45 o 
  -9   7   3       45.57       52.63      3.60 o 
  -8   7   3       36.69       38.48      3.08 o 
  -7   7   3       95.14       95.76     13.76 o 
  -6   7   3       17.87       16.67      4.45 o 
  -5   7   3       58.99       55.88      2.85 o 
  -4   7   3      276.98      243.48     16.70 o 
  -3   7   3       18.95       15.54      1.83 o 
  -2   7   3        1.32        0.77      0.44 o 
  -1   7   3      791.03      761.24     12.02 o 
   0   7   3      698.50      707.01     29.97 o 
   1   7   3      484.04      466.04      6.70 o 
   2   7   3      329.48      303.62      5.14 o 
   3   7   3        0.38        0.71      0.49 o 
   4   7   3     1135.48     1113.76     16.06 o 
   5   7   3      137.86      174.99      2.77 o 
   6   7   3      406.48      444.68      6.24 o 
   7   7   3        0.31        2.56      0.52 o 
   8   7   3        4.95        7.35      0.73 o 
   9   7   3      279.25      267.52      5.69 o 
  10   7   3       39.96       35.67      1.64 o 
  11   7   3      385.58      385.08      9.73 o 
  12   7   3      118.71      120.38      4.32 o 
  13   7   3       92.66       93.95      3.78 o 
  14   7   3       15.43       13.56      1.70 o 
  15   7   3       23.27       30.65      2.27 o 
  -8   8   3        2.28        1.61      1.46 o 
  -7   8   3       13.42       10.49      1.91 o 
  -6   8   3       21.79       19.52      4.25 o 
  -5   8   3        0.17       -0.56      0.99 o 
  -4   8   3       64.46       59.03      6.62 o 
  -3   8   3      112.09      106.89      4.87 o 
  -2   8   3      130.27      125.64      3.31 o 
  -1   8   3      250.32      216.45      7.34 o 
   0   8   3        3.25        1.19      0.46 o 
   1   8   3       32.45       41.28      1.15 o 
   2   8   3     6118.93     6080.63     91.42 o 
   3   8   3      163.51      175.13      4.72 o 
   4   8   3      311.22      350.25      5.02 o 
   5   8   3      295.04      303.82      4.11 o 
   6   8   3      366.00      359.62      5.74 o 
   7   8   3      272.58      288.93      5.90 o 
   8   8   3        3.01        4.78      0.67 o 
   9   8   3      132.55      122.98      3.30 o 
  10   8   3        3.74        4.04      0.85 o 
  11   8   3      356.07      336.49      7.05 o 
  12   8   3       90.96       98.41      3.01 o 
  13   8   3        2.72        0.68      1.17 o 
  14   8   3       20.81       19.09      5.65 o 
  15   8   3        3.25        3.86      1.69 o 
  -7   9   3       30.39       31.19      3.07 o 
  -6   9   3       11.94        8.92      1.95 o 
  -5   9   3       25.05       26.19      7.81 o 
  -4   9   3       40.54       37.38      4.41 o 
  -3   9   3        2.39        0.88      1.12 o 
  -2   9   3      243.66      266.94      6.19 o 
  -1   9   3      253.44      238.71      4.38 o 
   0   9   3      135.05      148.87      3.69 o 
   1   9   3        6.13        3.92      0.50 o 
   2   9   3      295.14      281.38      4.42 o 
   3   9   3      289.44      293.70      4.59 o 
   4   9   3       54.58       50.89      1.33 o 
   5   9   3       79.99       75.57      1.64 o 
   6   9   3       40.72       40.96      1.49 o 
   7   9   3      151.86      145.86      3.58 o 
   8   9   3       14.51       10.78      1.07 o 
   9   9   3      303.50      302.70      6.40 o 
  10   9   3        6.65        5.70      1.13 o 
  11   9   3      262.26      240.20      6.45 o 
  12   9   3       20.83       17.16      1.46 o 
  13   9   3       20.58       17.07      2.57 o 
  14   9   3        0.55        1.07      1.60 o 
  -6  10   3        5.72        7.05      1.87 o 
  -5  10   3       27.37       32.12      3.06 o 
  -4  10   3       10.29       12.57      2.07 o 
  -3  10   3      135.56      129.23      4.12 o 
  -2  10   3       40.27       49.50      2.09 o 
  -1  10   3      337.94      326.18     10.15 o 
   0  10   3       30.80       29.88      1.28 o 
   1  10   3      227.45      246.12      3.97 o 
   2  10   3       52.37       61.85      1.56 o 
   3  10   3      345.82      345.62      7.48 o 
   4  10   3       39.71       46.18      1.42 o 
   5  10   3        0.74        1.26      0.65 o 
   6  10   3        0.96        0.36      1.59 o 
   7  10   3       51.91       55.48      1.81 o 
   8  10   3      150.51      144.81      3.73 o 
   9  10   3       81.37       87.16      3.44 o 
  10  10   3        0.05       -0.54      0.89 o 
  11  10   3      191.85      184.27      7.39 o 
  12  10   3        4.97        5.60      1.19 o 
  13  10   3        4.82        3.74      0.91 o 
  14  10   3        2.83        2.26      1.79 o 
  -5  11   3       45.66       46.56      3.72 o 
  -4  11   3       23.40       26.15      2.93 o 
  -3  11   3       41.73       44.04      2.01 o 
  -2  11   3       34.88       27.23      1.69 o 
  -1  11   3       51.77       47.90      2.58 o 
   0  11   3      460.37      441.07     22.62 o 
   1  11   3        7.30        6.05      0.82 o 
   2  11   3      158.74      163.05      3.00 o 
   3  11   3       64.47       67.81      1.77 o 
   4  11   3       16.97       14.53      0.95 o 
   5  11   3      220.73      230.86      5.16 o 
   6  11   3      232.15      251.32      5.53 o 
   7  11   3       50.33       49.20      2.03 o 
   8  11   3      589.92      598.11     14.00 o 
   9  11   3      191.42      192.87      4.71 o 
  10  11   3       20.67       15.28      1.41 o 
  11  11   3       20.76       20.62      2.30 o 
  12  11   3        3.59        1.98      1.04 o 
  13  11   3        0.25       -0.36      0.91 o 
  14  11   3       38.08       32.27      3.53 o 
  -4  12   3        2.57        2.03      1.57 o 
  -3  12   3      162.19      170.25      8.02 o 
  -2  12   3      103.85      104.91      5.11 o 
  -1  12   3       27.12       30.29      3.35 o 
   0  12   3        3.44        0.45      0.93 o 
   1  12   3       98.56      105.40      5.99 o 
   2  12   3        6.20        6.43      0.79 o 
   3  12   3       53.27       55.93      1.66 o 
   4  12   3       20.99       24.26      1.92 o 
   5  12   3        9.19        6.32      1.72 o 
   6  12   3      561.78      570.01     11.02 o 
   7  12   3        5.59        7.11      1.19 o 
   8  12   3       17.81       14.13      2.54 o 
   9  12   3       82.64       84.68      3.51 o 
  10  12   3      154.18      146.80      4.05 o 
  11  12   3       45.26       38.61      2.50 o 
  12  12   3       15.81       14.85      1.70 o 
  13  12   3        3.36        2.04      1.14 o 
  -2  13   3        6.85        6.45      1.05 o 
  -1  13   3       41.21       45.01      2.34 o 
   0  13   3        0.35        0.30      0.99 o 
   1  13   3       61.51       56.89      4.00 o 
   2  13   3       20.34       21.64      1.80 o 
   3  13   3        3.91        5.95      1.33 o 
   4  13   3      344.09      348.35      8.81 o 
   5  13   3      227.29      235.19      6.63 o 
   6  13   3       45.29       47.76      2.76 o 
   7  13   3      293.64      281.62      7.58 o 
   8  13   3        0.04        0.49      1.22 o 
   9  13   3        8.45        6.89      1.57 o 
  10  13   3        0.11       -0.67      1.61 o 
  11  13   3       13.53       12.57      1.82 o 
  12  13   3       10.21       12.56      1.85 o 
  13  13   3       61.52       61.57      2.95 o 
   0  14   3        0.30        1.45      1.12 o 
   1  14   3        0.70        1.93      1.14 o 
   2  14   3        0.49       -0.83      1.52 o 
   3  14   3        0.79       -0.62      1.53 o 
   4  14   3       54.30       60.83      2.87 o 
   5  14   3       66.24       70.99      3.23 o 
   6  14   3       17.67       17.19      2.01 o 
   7  14   3        6.33        5.22      1.29 o 
   8  14   3       28.03       23.58      4.96 o 
   9  14   3       36.84       28.54      2.52 o 
  10  14   3       22.19       19.98      2.23 o 
  11  14   3       12.65       12.87      2.14 o 
  12  14   3       32.74       28.87      2.43 o 
   2  15   3       27.04       26.25      3.07 o 
   3  15   3        9.21        4.57      2.18 o 
   4  15   3      279.46      279.97      7.88 o 
   5  15   3      171.61      178.89      5.59 o 
   6  15   3        0.11       -0.13      1.36 o 
   7  15   3        7.71        5.20      1.63 o 
   8  15   3        2.03        1.19      1.46 o 
   9  15   3        0.84        2.86      1.52 o 
  10  15   3       32.97       33.61      2.75 o 
  11  15   3        1.74        0.84      1.48 o 
   6  16   3        9.91        9.25      2.61 o 
   7  16   3        0.58        0.66      2.33 o 
  -9 -13   4       11.97       10.21      1.57 o 
  -8 -13   4        0.58        0.67      2.28 o 
  -7 -13   4       14.44       10.76      1.86 o 
  -6 -13   4        1.51        0.41      1.31 o 
  -5 -13   4       17.60       17.87      2.19 o 
  -4 -13   4        1.53        1.15      1.50 o 
  -3 -13   4        2.13        0.83      1.23 o 
  -2 -13   4       29.28       26.67      2.49 o 
 -11 -12   4       10.57        5.45      2.18 o 
 -10 -12   4      135.61      135.35      4.47 o 
  -9 -12   4       34.14       36.42      2.48 o 
  -8 -12   4       63.60       64.87      3.66 o 
  -7 -12   4        4.81        5.73      1.25 o 
  -6 -12   4       49.27       45.67      2.82 o 
  -5 -12   4       40.44       39.76      2.70 o 
  -4 -12   4       36.00       38.73      3.72 o 
  -3 -12   4       48.38       50.04      6.36 o 
  -2 -12   4      459.29      451.54     23.21 o 
  -1 -12   4      130.42      122.92      4.59 o 
   0 -12   4       16.34       15.97      2.45 o 
 -12 -11   4       25.20       28.51      3.16 o 
 -11 -11   4       25.07       25.97      3.10 o 
 -10 -11   4       17.50       17.72      1.42 o 
  -9 -11   4       50.37       46.01      2.36 o 
  -8 -11   4       13.45       11.65      2.20 o 
  -7 -11   4        0.03        0.25      0.99 o 
  -6 -11   4        3.31        5.18      1.15 o 
  -5 -11   4       95.38      100.27      3.98 o 
  -4 -11   4       72.43       62.65      3.22 o 
  -3 -11   4       28.31       26.14      2.30 o 
  -2 -11   4        0.03       -1.02      1.02 o 
  -1 -11   4       70.21       70.46      3.42 o 
   0 -11   4       19.14       21.45      2.13 o 
   1 -11   4       21.08       22.07      1.99 o 
   2 -11   4        0.07        0.32      1.78 o 
 -13 -10   4        0.53        0.82      1.26 o 
 -12 -10   4        1.14        0.09      1.16 o 
 -11 -10   4       83.68       79.81      7.54 o 
 -10 -10   4       29.01       31.45      3.21 o 
  -9 -10   4        0.20        0.82      0.85 o 
  -8 -10   4       33.89       34.54      2.07 o 
  -7 -10   4       29.00       27.66      3.98 o 
  -6 -10   4        3.12        1.47      0.89 o 
  -5 -10   4      199.67      203.21      6.63 o 
  -4 -10   4      102.09      108.57      4.00 o 
  -3 -10   4       33.18       30.11      2.31 o 
  -2 -10   4      340.87      340.79      7.30 o 
  -1 -10   4       99.18      100.06      3.20 o 
   0 -10   4      112.46      120.81      4.34 o 
   1 -10   4      136.17      145.22      4.42 o 
   2 -10   4       52.91       49.57      2.59 o 
   3 -10   4        0.14       -0.16      1.56 o 
   4 -10   4      173.99      167.95      7.53 o 
 -13  -9   4        1.14       -0.90      1.03 o 
 -12  -9   4        1.93        1.18      1.16 o 
 -11  -9   4       18.73       19.11      1.92 o 
 -10  -9   4        4.29        6.83      1.42 o 
  -9  -9   4        4.60        3.76      0.78 o 
  -8  -9   4      362.10      364.02     14.91 o 
  -7  -9   4       39.86       40.58      3.27 o 
  -6  -9   4      380.47      387.32     16.52 o 
  -5  -9   4      245.60      248.01      6.52 o 
  -4  -9   4        9.11        7.33      1.06 o 
  -3  -9   4      130.65      117.88      5.03 o 
  -2  -9   4      323.51      318.43      6.76 o 
  -1  -9   4        0.71        1.18      0.86 o 
   0  -9   4        4.91        6.53      1.27 o 
   1  -9   4      101.99       96.31      5.13 o 
   2  -9   4        1.51        4.88      1.23 o 
   3  -9   4      107.47      110.55      3.59 o 
   4  -9   4      125.93      147.39      6.88 o 
   5  -9   4       93.07       89.38      5.00 o 
 -13  -8   4        3.27        2.28      0.97 o 
 -12  -8   4       42.87       49.33      2.53 o 
 -11  -8   4       88.79       95.76      5.06 o 
 -10  -8   4       42.39       46.46      2.59 o 
  -9  -8   4        4.13        3.89      1.20 o 
  -8  -8   4      133.06      129.99      3.31 o 
  -7  -8   4       96.47       92.98      2.72 o 
  -6  -8   4      610.17      588.74     21.31 o 
  -5  -8   4      174.67      160.52      3.87 o 
  -4  -8   4        7.16        7.23      1.32 o 
  -3  -8   4      313.16      320.52      6.63 o 
  -2  -8   4      292.49      288.19      6.10 o 
  -1  -8   4      198.88      204.60      4.41 o 
   0  -8   4       26.82       29.07      1.59 o 
   1  -8   4      111.32      100.24      5.27 o 
   2  -8   4       20.10       18.32      1.60 o 
   3  -8   4        6.77        4.41      0.95 o 
   4  -8   4        3.77        2.46      1.17 o 
   5  -8   4       97.87      103.42      5.40 o 
   6  -8   4       82.99       85.22      3.59 o 
 -14  -7   4       15.33       20.29      2.25 o 
 -13  -7   4        1.62       -0.28      1.26 o 
 -12  -7   4       32.17       42.95      1.89 o 
 -11  -7   4       15.31       16.74      1.36 o 
 -10  -7   4        0.02        0.97      1.32 o 
  -9  -7   4        0.74       -0.82      0.82 o 
  -8  -7   4      297.31      279.02      5.67 o 
  -7  -7   4       93.29       96.05      3.38 o 
  -6  -7   4      238.28      234.33      5.06 o 
  -5  -7   4      508.75      479.49      9.42 o 
  -4  -7   4       59.02       59.36      1.77 o 
  -3  -7   4       40.07       39.59      2.12 o 
  -2  -7   4        5.76        5.92      0.71 o 
  -1  -7   4      222.42      233.25      5.70 o 
   0  -7   4       36.04       30.84      1.94 o 
   1  -7   4        1.78        3.05      0.81 o 
   2  -7   4        1.04        1.33      0.81 o 
   3  -7   4      501.37      497.13      9.16 o 
   4  -7   4        7.46        9.03      1.03 o 
   5  -7   4      137.23      151.59      4.59 o 
   6  -7   4       47.43       47.07      2.64 o 
   7  -7   4       36.02       37.94      2.37 o 
 -14  -6   4        1.17        0.10      1.80 o 
 -13  -6   4        0.03       -1.22      1.55 o 
 -12  -6   4       10.52       12.86      2.37 o 
 -11  -6   4       63.68       72.07      2.69 o 
 -10  -6   4        4.03        2.23      0.77 o 
  -9  -6   4       72.13       65.80      2.79 o 
  -8  -6   4        0.86       -0.18      0.69 o 
  -7  -6   4      150.75      152.20      3.39 o 
  -6  -6   4      224.01      202.48      4.34 o 
  -5  -6   4       48.53       49.41      1.68 o 
  -4  -6   4     1030.86     1070.00     16.60 o 
  -3  -6   4       86.18       84.58      1.94 o 
  -2  -6   4       67.27       69.19      1.60 o 
  -1  -6   4       15.37       13.03      0.86 o 
   0  -6   4      474.89      438.93      6.98 o 
   1  -6   4      392.24      360.68      5.99 o 
   2  -6   4       96.46      114.58      2.91 o 
   3  -6   4      361.99      381.35      7.23 o 
   4  -6   4      277.07      288.20      5.72 o 
   5  -6   4      346.72      364.82      6.85 o 
   6  -6   4        9.94       13.02      1.44 o 
   7  -6   4       10.34        8.75      2.57 o 
   8  -6   4        0.05        0.17      1.03 o 
 -14  -5   4       26.76       25.33      3.19 o 
 -13  -5   4       67.97       83.26      5.18 o 
 -12  -5   4        0.14        1.65      1.56 o 
 -11  -5   4       16.79       22.01      2.66 o 
 -10  -5   4      253.58      250.59      6.36 o 
  -9  -5   4       10.81       10.81      1.39 o 
  -8  -5   4      272.52      252.64      5.39 o 
  -7  -5   4      124.28      117.41      2.97 o 
  -6  -5   4      754.60      710.10     12.85 o 
  -5  -5   4       45.22       45.06      1.54 o 
  -4  -5   4      809.65      822.62     14.95 o 
  -3  -5   4     1133.03     1138.93     23.75 o 
  -2  -5   4       22.00       21.20      0.83 o 
  -1  -5   4      354.59      319.60      4.68 o 
   0  -5   4     1247.27     1332.33     19.06 o 
   1  -5   4     1461.92     1466.93     21.26 o 
   2  -5   4      740.71      746.62     11.27 o 
   3  -5   4      119.03      114.29      2.84 o 
   4  -5   4       94.68       92.19      2.55 o 
   5  -5   4       57.63       49.96      1.88 o 
   6  -5   4       18.39       15.87      1.78 o 
   7  -5   4        0.09       -0.07      0.88 o 
   8  -5   4        2.38        1.89      1.06 o 
   9  -5   4       52.03       55.87      6.58 o 
 -14  -4   4        0.07       -1.59      1.59 o 
 -13  -4   4       13.28       12.27      2.35 o 
 -12  -4   4        6.61        7.05      1.96 o 
 -11  -4   4       11.33        8.92      1.88 o 
 -10  -4   4       80.99       73.91      4.22 o 
  -9  -4   4       28.25       31.56      1.61 o 
  -8  -4   4       99.20       95.72      2.93 o 
  -7  -4   4      322.09      284.44      6.95 o 
  -6  -4   4        5.25        9.50      1.01 o 
  -5  -4   4      155.55      146.97      4.31 o 
  -4  -4   4      217.44      190.55      3.88 o 
  -3  -4   4       12.47       17.36      1.36 o 
  -2  -4   4     1385.00     1413.79     21.43 o 
  -1  -4   4      131.64      163.37      5.94 o 
   0  -4   4      391.90      483.80      7.32 o 
   1  -4   4     1118.54     1257.85     17.97 o 
   2  -4   4     1631.51     1613.41     23.38 o 
   3  -4   4     1807.42     1808.83     29.84 o 
   4  -4   4      284.96      281.01      5.45 o 
   5  -4   4        3.30        4.53      0.75 o 
   6  -4   4        5.98        6.31      0.71 o 
   7  -4   4        7.97        7.07      1.12 o 
   8  -4   4      172.06      175.62      8.23 o 
   9  -4   4       28.50       27.62      1.97 o 
  10  -4   4      131.91      142.36      4.42 o 
 -14  -3   4        7.30        7.62      2.16 o 
 -13  -3   4       14.85       14.43      2.39 o 
 -12  -3   4       99.07      103.42      5.48 o 
 -11  -3   4       50.39       49.08      3.41 o 
 -10  -3   4      172.56      175.83      7.34 o 
  -9  -3   4      237.56      243.03      9.29 o 
  -8  -3   4      304.35      309.15      7.21 o 
  -7  -3   4      190.55      190.58      4.75 o 
  -6  -3   4      141.49      143.01      4.99 o 
  -5  -3   4        3.01        4.14      0.66 o 
  -4  -3   4      440.59      409.24      8.27 o 
  -3  -3   4      100.18       82.44      1.74 o 
  -2  -3   4       19.42       28.15      1.14 o 
  -1  -3   4     1425.44     1407.87     24.00 o 
   0  -3   4      696.16      785.80     15.66 o 
   1  -3   4      465.45      457.07      7.80 o 
   2  -3   4      108.97      105.10      2.40 o 
   3  -3   4      188.24      188.84      4.26 o 
   4  -3   4        1.55        0.55      0.61 o 
   5  -3   4       74.35       76.63      2.10 o 
   6  -3   4       34.09       33.91      2.19 o 
   7  -3   4      333.08      353.76      9.04 o 
   8  -3   4        2.63        0.80      1.04 o 
   9  -3   4        0.46        0.81      0.90 o 
  10  -3   4       13.83       14.16      1.20 o 
  11  -3   4       14.74       13.54      1.25 o 
 -13  -2   4        5.51        5.74      1.82 o 
 -12  -2   4        9.89       10.83      1.94 o 
 -11  -2   4       29.97       31.05      2.73 o 
 -10  -2   4       68.84       77.85      4.06 o 
  -9  -2   4        2.05        1.52      0.98 o 
  -8  -2   4        1.50        1.09      0.87 o 
  -7  -2   4        2.18        2.77      0.86 o 
  -6  -2   4       97.64       85.70      2.07 o 
  -5  -2   4     1123.97     1228.96     35.93 o 
  -4  -2   4       30.19       40.02      1.84 o 
  -3  -2   4     1544.49     1583.30     31.20 o 
  -2  -2   4      615.39      616.56     12.36 o 
  -1  -2   4       48.08       42.70      2.48 o 
   0  -2   4     1585.72     1751.36     51.24 o 
   1  -2   4      164.47      178.13      3.96 o 
   2  -2   4       48.74       50.50      1.41 o 
   3  -2   4        2.59        1.41      0.44 o 
   4  -2   4      147.15      154.03      3.44 o 
   5  -2   4      337.30      315.23      8.02 o 
   6  -2   4      674.79      653.24     11.32 o 
   7  -2   4      932.71      896.81     15.02 o 
   8  -2   4      113.29      109.35      3.41 o 
   9  -2   4      108.70      105.31      5.61 o 
  10  -2   4      164.57      164.20      3.74 o 
  11  -2   4       29.42       32.61      2.69 o 
 -13  -1   4       14.49       15.65      2.35 o 
 -12  -1   4       13.86       12.66      2.07 o 
 -11  -1   4      129.34      148.10      6.50 o 
 -10  -1   4      196.22      204.07      8.06 o 
  -9  -1   4      137.85      137.57      5.72 o 
  -8  -1   4       36.33       32.18      2.14 o 
  -7  -1   4      639.60      608.63     20.22 o 
  -6  -1   4      166.95      187.84      5.44 o 
  -5  -1   4      120.93      148.35      4.38 o 
  -4  -1   4     8455.01     8506.83    150.12 o 
  -3  -1   4      334.91      320.13      8.04 o 
  -2  -1   4     1821.89     1739.59     76.46 o 
  -1  -1   4      146.86      177.08      8.58 o 
   0  -1   4      587.07      597.23     15.01 o 
   1  -1   4       77.29      100.09      3.75 o 
   2  -1   4      159.57      175.90      5.25 o 
   3  -1   4      117.77      138.17      3.03 o 
   4  -1   4      290.79      292.22      4.93 o 
   5  -1   4      742.23      723.38     14.97 o 
   6  -1   4     1866.44     1788.09     29.41 o 
   7  -1   4       81.87       79.98      2.05 o 
   8  -1   4       71.08       58.45      2.33 o 
   9  -1   4      269.59      274.72      6.66 o 
  10  -1   4       10.08        9.62      1.12 o 
  11  -1   4        0.11        0.51      0.89 o 
  12  -1   4       16.61       20.44      3.22 o 
 -13   0   4       40.93       45.23      3.51 o 
 -12   0   4       29.61       37.05      3.13 o 
 -11   0   4        0.87        1.69      1.23 o 
 -10   0   4        0.83        1.69      1.12 o 
  -9   0   4        0.54        1.57      1.00 o 
  -8   0   4      168.60      148.17      5.76 o 
  -7   0   4      375.02      355.05      9.97 o 
  -6   0   4      252.97      249.22      9.46 o 
  -5   0   4     2107.14     1924.46     92.26 o 
  -4   0   4     2696.12     2697.77     60.37 o 
  -3   0   4     1024.11      949.09     42.17 o 
  -2   0   4       20.98       24.19      1.74 o 
  -1   0   4     1315.90     1413.13     62.35 o 
   0   0   4      268.84      309.95     14.53 o 
   1   0   4       43.83       38.63      1.66 o 
   2   0   4     2220.49     2677.30     55.09 o 
   3   0   4       30.21       22.65      1.44 o 
   4   0   4       14.72       24.14      1.78 o 
   5   0   4     1170.92     1254.01     25.07 o 
   6   0   4     2305.19     2261.83     37.08 o 
   7   0   4       22.75       18.58      1.35 o 
   8   0   4      137.60      134.06      2.90 o 
   9   0   4       11.31        9.47      1.14 o 
  10   0   4        2.49        2.92      0.75 o 
  11   0   4       41.44       40.15      2.08 o 
  12   0   4       46.07       47.89      4.16 o 
 -11   1   4       51.45       57.39      3.62 o 
 -10   1   4       22.43       20.55      2.12 o 
  -9   1   4       15.66       14.44      1.65 o 
  -8   1   4       83.91       72.23      2.90 o 
  -7   1   4       54.51       48.86      7.75 o 
  -6   1   4       62.89       54.31      2.83 o 
  -5   1   4      669.04      592.82     13.09 o 
  -4   1   4     1729.22     1698.92     53.34 o 
  -3   1   4      791.89      740.39     33.55 o 
  -2   1   4      156.29      149.66      7.39 o 
  -1   1   4      379.24      338.15     15.69 o 
   0   1   4      370.49      442.83     20.25 o 
   1   1   4     1639.72     1724.62     50.10 o 
   2   1   4     1052.22     1199.10     35.15 o 
   3   1   4     5327.51     5910.85    138.41 o 
   4   1   4     1255.23     1581.45     25.29 o 
   5   1   4     1121.45     1194.70     17.27 o 
   6   1   4      777.53      766.44     15.94 o 
   7   1   4      146.64      146.75      3.15 o 
   8   1   4      213.09      219.23      4.31 o 
   9   1   4       48.74       51.95      1.81 o 
  10   1   4       56.54       49.78      2.22 o 
  11   1   4      106.74      110.88      5.24 o 
  12   1   4       93.04      101.39      8.85 o 
  13   1   4       23.60       21.95      1.66 o 
 -12   2   4        6.45        3.71      1.51 o 
 -11   2   4       30.95       29.42      2.62 o 
 -10   2   4        5.57        1.38      1.17 o 
  -9   2   4       98.18       95.53      4.42 o 
  -8   2   4       95.51       89.64      9.82 o 
  -7   2   4       70.08       62.45      2.66 o 
  -6   2   4      808.44      725.26     19.54 o 
  -5   2   4      157.63      139.85      2.39 o 
  -4   2   4       25.18       29.23      6.41 o 
  -3   2   4       33.29       55.59      2.69 o 
  -2   2   4        6.38        9.76      1.26 o 
   2   2   4      193.09      173.73      4.75 o 
   3   2   4      182.27      232.33      5.43 o 
   4   2   4      206.74      163.56      3.39 o 
   5   2   4      565.08      676.14      9.99 o 
   6   2   4      586.07      632.22     10.82 o 
   7   2   4       84.90       81.14      2.08 o 
   8   2   4        4.16        4.87      0.58 o 
   9   2   4       63.18       66.34      1.63 o 
  10   2   4      160.53      159.99      4.41 o 
  11   2   4       49.22       56.55      2.64 o 
  12   2   4       27.67       25.94      1.94 o 
  13   2   4       23.14       27.87      2.27 o 
 -12   3   4        7.31        9.03      1.89 o 
 -11   3   4       27.43       26.53      2.54 o 
 -10   3   4       20.86       21.61      2.32 o 
  -9   3   4        9.68        8.83      1.34 o 
  -8   3   4       72.11       76.56      5.68 o 
  -7   3   4       61.00       55.02      2.56 o 
  -6   3   4      396.44      317.82      9.06 o 
  -5   3   4       11.32        7.07      0.67 o 
  -4   3   4      123.61      121.41      2.16 o 
  -3   3   4        6.19        4.51      2.87 o 
  -2   3   4      104.30       92.88      4.99 o 
  -1   3   4        4.32        2.71      0.85 o 
   1   3   4      113.87      109.02      3.56 o 
   2   3   4     3800.96     4028.28     97.51 o 
   3   3   4      120.14      128.60      3.71 o 
   4   3   4      306.26      397.01      7.96 o 
   5   3   4     1806.03     2051.44     29.21 o 
   6   3   4       14.19       11.17      0.65 o 
   7   3   4      140.85      137.30      3.01 o 
   8   3   4      668.18      654.75      9.91 o 
   9   3   4      239.72      231.74      4.85 o 
  10   3   4      324.23      322.07      5.95 o 
  11   3   4      227.61      228.89      6.44 o 
  12   3   4       24.13       22.18      2.47 o 
  13   3   4      117.98      119.05      4.10 o 
  14   3   4        3.04        2.54      1.05 o 
 -11   4   4       29.82       38.28      3.07 o 
 -10   4   4       30.92       29.08      2.54 o 
  -9   4   4      407.00      377.98     25.81 o 
  -8   4   4       13.89       14.20      1.49 o 
  -7   4   4        7.87        7.94      1.09 o 
  -6   4   4        0.84        0.80      1.74 o 
  -5   4   4        2.75        2.78      1.31 o 
  -4   4   4        9.60       12.64      0.64 o 
  -3   4   4      752.80      675.85     12.19 o 
  -2   4   4      343.20      342.47      6.77 o 
  -1   4   4     1348.90     1238.24     23.61 o 
   0   4   4        9.00        6.39      1.37 o 
   1   4   4      387.98      369.98      9.31 o 
   2   4   4     2155.97     2403.30     44.22 o 
   3   4   4      240.58      284.55      5.68 o 
   4   4   4      147.62      202.58      4.34 o 
   5   4   4      192.19      192.97      3.19 o 
   6   4   4      313.05      324.58      4.66 o 
   7   4   4      126.95      121.80      2.31 o 
   8   4   4      315.05      315.50      5.92 o 
   9   4   4       20.76       22.74      1.18 o 
  10   4   4      101.73       95.71      2.56 o 
  11   4   4      319.20      308.10     11.96 o 
  12   4   4        0.67        1.93      1.55 o 
  13   4   4       19.86       25.27      1.99 o 
  14   4   4        2.65        2.74      1.41 o 
 -10   5   4       42.48       44.09      3.16 o 
  -9   5   4        2.01        3.31      1.19 o 
  -8   5   4       98.85       88.82     13.53 o 
  -7   5   4        2.42        3.18      1.00 o 
  -6   5   4       14.71       12.03      1.71 o 
  -5   5   4       42.73       33.64      7.67 o 
  -4   5   4       25.75       23.08      1.41 o 
  -3   5   4       57.29       62.29      4.67 o 
  -2   5   4      310.47      322.61     12.86 o 
  -1   5   4     2890.81     3094.07     52.78 o 
   0   5   4        6.68       10.71      0.83 o 
   1   5   4      325.62      384.05      7.39 o 
   2   5   4      775.44      706.76     11.61 o 
   3   5   4       40.42       70.18      1.52 o 
   4   5   4      175.63      162.94      2.69 o 
   5   5   4      186.96      166.69      2.85 o 
   6   5   4      313.50      305.25      4.91 o 
   7   5   4      826.87      774.18     11.54 o 
   8   5   4       35.99       42.11      1.51 o 
   9   5   4      305.50      317.26      6.00 o 
  10   5   4       98.16       95.60      2.64 o 
  11   5   4       11.43       13.42      1.59 o 
  12   5   4      133.82      131.30      4.45 o 
  13   5   4      124.48      133.85      5.63 o 
  14   5   4       44.24       53.27      5.48 o 
 -10   6   4       46.10       48.61      3.47 o 
  -9   6   4       16.11       15.43      2.01 o 
  -8   6   4        1.32        2.45      1.14 o 
  -7   6   4       34.46       32.53      9.09 o 
  -6   6   4        0.61        1.04      0.83 o 
  -5   6   4        2.48        3.07      0.89 o 
  -4   6   4      328.40      314.61      8.13 o 
  -3   6   4      212.81      185.41      4.27 o 
  -2   6   4     1292.14     1263.07     36.61 o 
  -1   6   4       77.30       66.91      2.58 o 
   0   6   4      344.23      345.40     17.85 o 
   1   6   4      550.86      573.58      8.35 o 
   2   6   4      100.48      115.19      2.03 o 
   3   6   4       33.94       59.74      1.79 o 
   4   6   4       62.22       53.54      1.26 o 
   5   6   4     1107.88     1164.15     14.88 o 
   6   6   4       14.15       22.05      0.89 o 
   7   6   4       10.20       10.35      0.86 o 
   8   6   4      285.49      283.27      4.75 o 
   9   6   4      194.63      187.21      4.27 o 
  10   6   4       18.07       18.33      1.23 o 
  11   6   4       52.39       49.43      2.13 o 
  12   6   4      151.04      147.45     11.24 o 
  13   6   4       50.14       53.63      4.23 o 
  14   6   4       65.16       68.05      3.17 o 
  -9   7   4        4.29        3.03      1.40 o 
  -8   7   4       48.83       51.53      3.45 o 
  -7   7   4        3.89        1.76      1.07 o 
  -6   7   4       15.96        5.17      3.27 o 
  -5   7   4        0.05        1.47      0.92 o 
  -4   7   4        0.27       -0.35      1.61 o 
  -3   7   4       58.11       61.36      1.82 o 
  -2   7   4      916.20      846.81     13.90 o 
  -1   7   4      166.53      163.05      4.35 o 
   0   7   4       18.98       26.64      1.11 o 
   1   7   4     1104.62     1132.29     17.29 o 
   2   7   4        5.61        9.40      0.56 o 
   3   7   4      155.67      157.77      2.76 o 
   4   7   4      771.00      814.74     10.74 o 
   5   7   4       16.53       28.51      1.37 o 
   6   7   4     1010.39     1067.55     13.80 o 
   7   7   4     1127.04     1137.05     18.58 o 
   8   7   4      167.85      172.92      3.97 o 
   9   7   4      192.47      186.91      4.36 o 
  10   7   4        6.90        5.35      0.94 o 
  11   7   4       52.44       49.51      3.71 o 
  12   7   4        7.02        5.08      0.80 o 
  13   7   4       53.15       58.40      6.29 o 
  14   7   4        2.74        3.73      1.37 o 
  -8   8   4        0.29        1.71      1.28 o 
  -7   8   4       27.95       31.91      2.72 o 
  -6   8   4       38.01       38.16      2.62 o 
  -5   8   4      410.37      363.22     15.19 o 
  -4   8   4        0.14        0.24      0.82 o 
  -3   8   4       22.90       17.91      1.69 o 
  -2   8   4      310.22      280.32      5.55 o 
  -1   8   4      148.53      134.79      2.67 o 
   0   8   4       38.84       28.57      1.23 o 
   1   8   4      333.18      324.87      8.20 o 
   2   8   4      330.87      325.90     10.30 o 
   3   8   4      264.21      243.36      4.57 o 
   4   8   4      606.65      599.45      8.11 o 
   5   8   4       32.77       27.53      0.87 o 
   6   8   4     1204.10     1282.39     18.37 o 
   7   8   4      977.45      927.93     13.56 o 
   8   8   4        3.51        3.34      0.94 o 
   9   8   4      121.77      110.65      3.04 o 
  10   8   4       23.70       25.36      3.06 o 
  11   8   4       25.20       22.52      1.72 o 
  12   8   4       74.94       73.16      2.74 o 
  13   8   4       76.97       70.57      4.52 o 
  14   8   4       14.77       12.61      2.27 o 
  -7   9   4        3.83        3.32      1.56 o 
  -6   9   4       32.03       36.77      2.99 o 
  -5   9   4       53.48       55.51      6.76 o 
  -4   9   4       19.67       14.52      1.79 o 
  -3   9   4       27.81       33.25      2.36 o 
  -2   9   4       66.54       59.83      4.78 o 
  -1   9   4      101.28      105.13      3.98 o 
   0   9   4      527.64      501.39      8.24 o 
   1   9   4        0.06        1.54      0.39 o 
   2   9   4        9.77       12.44      0.96 o 
   3   9   4        5.87       11.42      0.83 o 
   4   9   4       15.36       10.89      0.67 o 
   5   9   4      100.91       91.43      1.84 o 
   6   9   4      604.45      636.80     10.94 o 
   7   9   4        0.27        1.08      0.65 o 
   8   9   4       15.80       13.77      1.16 o 
   9   9   4       26.70       26.99      1.61 o 
  10   9   4      123.16      117.83      9.50 o 
  11   9   4       21.21       19.28      2.03 o 
  12   9   4        2.60        1.15      0.95 o 
  13   9   4       38.06       40.77      1.94 o 
  14   9   4       57.32       59.66      4.21 o 
  -6  10   4       13.26       11.12      2.04 o 
  -5  10   4      133.59      131.60      6.27 o 
  -4  10   4        0.89        0.62      1.11 o 
  -3  10   4      116.89      125.91      5.95 o 
  -2  10   4       28.69       31.22      1.54 o 
  -1  10   4       16.45       17.52      1.01 o 
   0  10   4       85.33       93.04      2.26 o 
   1  10   4      437.48      429.47      7.31 o 
   2  10   4       57.19       65.79      1.56 o 
   3  10   4      113.45       93.06      1.97 o 
   4  10   4     1044.14     1070.05     14.97 o 
   5  10   4      114.17      112.13      2.80 o 
   6  10   4       50.58       51.04      1.94 o 
   7  10   4        1.38        1.16      0.84 o 
   8  10   4      145.05      138.54      4.03 o 
   9  10   4      101.66       98.73      4.27 o 
  10  10   4       14.71       14.12      1.28 o 
  11  10   4       18.16       19.72      1.80 o 
  12  10   4       78.13       79.40      3.16 o 
  13  10   4        0.20        0.82      0.90 o 
  14  10   4        0.08        0.60      1.67 o 
  -5  11   4       19.64       24.51      2.89 o 
  -4  11   4       23.43       23.64      2.79 o 
  -3  11   4        3.32        3.85      1.44 o 
  -2  11   4       14.08       14.32      1.15 o 
  -1  11   4       27.26       28.42      2.34 o 
   0  11   4       48.72       49.36      1.66 o 
   1  11   4        2.42        1.72      0.62 o 
   2  11   4      344.18      323.31      5.08 o 
   3  11   4      195.05      187.61      3.37 o 
   4  11   4       11.38       15.24      0.93 o 
   5  11   4      915.59     1013.99     15.10 o 
   6  11   4        0.11       -0.69      0.69 o 
   7  11   4        0.23        1.43      0.78 o 
   8  11   4        0.93        0.50      1.03 o 
   9  11   4        4.06        1.94      0.93 o 
  10  11   4        3.03        2.69      0.93 o 
  11  11   4      119.05      124.77      7.28 o 
  12  11   4       53.58       51.72      2.84 o 
  13  11   4       29.70       27.81      3.52 o 
  14  11   4       27.54       28.34      3.32 o 
  -4  12   4       28.30       32.71      3.21 o 
  -3  12   4        3.33        3.45      1.62 o 
  -2  12   4       11.63       11.78      1.68 o 
  -1  12   4      282.34      275.80      6.63 o 
   0  12   4      308.18      315.63      7.48 o 
   1  12   4       17.93       20.95      1.26 o 
   2  12   4      420.54      432.66     11.61 o 
   3  12   4      476.07      481.32      7.29 o 
   4  12   4      101.40      104.48      2.87 o 
   5  12   4        0.34        0.54      1.03 o 
   6  12   4        2.29       -0.38      0.83 o 
   7  12   4        2.49        2.50      1.10 o 
   8  12   4       84.75       83.48      3.41 o 
   9  12   4      128.19      133.23      4.56 o 
  10  12   4       26.49       24.04      1.74 o 
  11  12   4      113.52      105.18      5.73 o 
  12  12   4        0.68        0.28      1.07 o 
  13  12   4        0.08       -0.49      0.99 o 
  14  12   4        1.57        0.44      1.23 o 
  -2  13   4        9.09        9.17      2.10 o 
  -1  13   4        1.61        0.64      0.88 o 
   0  13   4       85.63       82.53      3.23 o 
   1  13   4        1.58        0.68      1.16 o 
   2  13   4        6.28        3.55      1.01 o 
   3  13   4       35.69       35.82      1.38 o 
   4  13   4      110.28      106.45      3.70 o 
   5  13   4        1.81       -0.19      1.18 o 
   6  13   4        5.16        6.98      2.47 o 
   7  13   4        0.48       -0.08      0.94 o 
   8  13   4       59.05       59.97      3.03 o 
   9  13   4        0.99        0.01      1.17 o 
  10  13   4      233.92      221.29      6.60 o 
  11  13   4        7.47        6.88      1.29 o 
  12  13   4        0.33       -0.33      1.11 o 
  13  13   4       46.95       49.73      2.87 o 
  -1  14   4      111.24      121.82      4.68 o 
   0  14   4        2.42        1.87      1.12 o 
   1  14   4       84.34       94.08      3.64 o 
   2  14   4        2.64        1.36      1.13 o 
   3  14   4        0.63       -0.42      1.50 o 
   4  14   4        2.79        0.59      1.61 o 
   5  14   4        5.75        4.70      1.42 o 
   6  14   4        0.01       -1.17      1.26 o 
   7  14   4      105.62      112.60      4.32 o 
   8  14   4      588.65      587.93     12.17 o 
   9  14   4       52.61       51.64      3.06 o 
  10  14   4       25.62       23.89      2.36 o 
  11  14   4        8.63        6.70      1.68 o 
  12  14   4        2.83        3.69      1.28 o 
   1  15   4       16.92       18.68      2.88 o 
   2  15   4        7.73        7.47      2.10 o 
   3  15   4        0.02        0.21      1.64 o 
   4  15   4       31.24       29.56      3.38 o 
   5  15   4       13.15       11.23      1.68 o 
   6  15   4       26.33       21.34      4.33 o 
   7  15   4        0.31       -1.26      1.26 o 
   8  15   4        1.43        1.12      1.15 o 
   9  15   4      159.23      150.61      9.13 o 
  10  15   4        1.26        0.72      1.50 o 
  11  15   4        2.28       -0.48      2.10 o 
   5  16   4       27.27       25.80      3.35 o 
   6  16   4      178.53      194.25      5.97 o 
   7  16   4      149.95      151.14      6.21 o 
   8  16   4        1.73       -0.46      1.54 o 
  -7 -13   5       17.11       14.03      2.37 o 
  -6 -13   5      134.04      117.30      6.34 o 
  -5 -13   5        0.74        0.88      1.38 o 
  -4 -13   5        4.24        3.78      2.42 o 
 -10 -12   5        0.47       -0.77      1.73 o 
  -9 -12   5       69.56       70.27      2.96 o 
  -8 -12   5       26.13       22.12      1.98 o 
  -7 -12   5       13.63       13.07      1.71 o 
  -6 -12   5       39.00       34.08      2.54 o 
  -5 -12   5      119.74      119.70      8.91 o 
  -4 -12   5       30.83       34.69      6.01 o 
  -3 -12   5       40.52       43.27      7.12 o 
  -2 -12   5       11.76       12.95      1.63 o 
  -1 -12   5       52.19       57.12      3.24 o 
 -11 -11   5       77.03       81.00      4.94 o 
 -10 -11   5        6.71        2.63      1.90 o 
  -9 -11   5       91.07       97.03      3.38 o 
  -8 -11   5      109.74      110.83      5.13 o 
  -7 -11   5      232.99      231.20     10.11 o 
  -6 -11   5        0.10        1.08      0.98 o 
  -5 -11   5      125.69      126.08      4.61 o 
  -4 -11   5       86.04       77.55      3.58 o 
  -3 -11   5       38.14       38.56      2.78 o 
  -2 -11   5       10.94       10.48      1.74 o 
  -1 -11   5        9.35        6.37      1.50 o 
   0 -11   5        0.63        0.55      1.46 o 
   1 -11   5       49.91       42.07      2.73 o 
 -12 -10   5        1.56        2.71      1.32 o 
 -11 -10   5       50.03       52.55      3.00 o 
 -10 -10   5       77.86       88.81      5.07 o 
  -9 -10   5        1.23        1.96      0.84 o 
  -8 -10   5        0.07        0.61      0.87 o 
  -7 -10   5       43.64       46.90      2.41 o 
  -6 -10   5       47.87       44.66      3.44 o 
  -5 -10   5       34.14       35.76      1.99 o 
  -4 -10   5       36.19       31.12      2.38 o 
  -3 -10   5       13.36       13.81      1.80 o 
  -2 -10   5       19.60       20.99      5.71 o 
  -1 -10   5        2.20        0.29      0.95 o 
   0 -10   5      431.86      437.62     11.03 o 
   1 -10   5      101.78      108.19      4.17 o 
   2 -10   5        2.51        3.68      1.33 o 
   3 -10   5      107.67      127.43      6.51 o 
 -13  -9   5        1.29        0.63      1.44 o 
 -12  -9   5       22.38       24.89      2.04 o 
 -11  -9   5        0.46       -0.63      1.10 o 
 -10  -9   5       94.56      101.39      4.01 o 
  -9  -9   5       87.18       94.03      3.82 o 
  -8  -9   5      124.22      124.69      5.38 o 
  -7  -9   5      114.78      119.36      5.43 o 
  -6  -9   5       57.78       55.54      2.54 o 
  -5  -9   5       39.40       35.20      1.81 o 
  -4  -9   5      120.13      123.43      3.47 o 
  -3  -9   5       25.40       24.47      2.04 o 
  -2  -9   5      219.15      221.11      8.30 o 
  -1  -9   5        4.54        4.94      1.12 o 
   0  -9   5      205.09      203.57      4.96 o 
   1  -9   5      571.51      587.35     12.66 o 
   2  -9   5      196.34      206.22      5.51 o 
   3  -9   5      181.43      188.35      5.43 o 
   4  -9   5        9.70       12.86      2.50 o 
   5  -9   5        1.74        3.43      1.87 o 
 -13  -8   5       75.07       95.26      6.08 o 
 -12  -8   5       18.13       15.33      2.09 o 
 -11  -8   5       24.75       27.24      2.08 o 
 -10  -8   5       27.29       27.72      2.14 o 
  -9  -8   5       11.57       16.91      1.76 o 
  -8  -8   5       71.97       81.86      2.39 o 
  -7  -8   5       59.54       60.08      2.11 o 
  -6  -8   5        1.81        0.97      0.70 o 
  -5  -8   5      107.39      102.19      3.45 o 
  -4  -8   5       11.08       11.31      1.14 o 
  -3  -8   5       14.56       13.87      1.24 o 
  -2  -8   5      882.81      916.90     20.39 o 
  -1  -8   5      404.16      400.06     11.54 o 
   0  -8   5        8.93       10.97      1.14 o 
   1  -8   5       16.92       16.93      1.78 o 
   2  -8   5        0.62       -0.72      1.07 o 
   3  -8   5       50.61       51.50      2.46 o 
   4  -8   5        1.20        0.05      1.04 o 
   5  -8   5        1.36        2.42      1.75 o 
   6  -8   5        4.18        3.03      1.86 o 
 -13  -7   5        8.83       10.14      2.59 o 
 -12  -7   5      215.97      235.09      6.04 o 
 -11  -7   5        0.06       -0.16      0.89 o 
 -10  -7   5       10.50       11.78      1.67 o 
  -9  -7   5      161.59      158.73      4.89 o 
  -8  -7   5      173.52      175.73      5.26 o 
  -7  -7   5       86.91       83.23      2.36 o 
  -6  -7   5       69.51       68.33      2.16 o 
  -5  -7   5      706.88      701.76     13.17 o 
  -4  -7   5       11.22       13.17      0.96 o 
  -3  -7   5      174.89      166.52      3.93 o 
  -2  -7   5       30.14       21.82      1.71 o 
  -1  -7   5      146.13      155.15      3.55 o 
   0  -7   5      287.42      294.54      7.15 o 
   1  -7   5        2.31        0.84      0.74 o 
   2  -7   5      190.04      192.20      5.09 o 
   3  -7   5       38.98       33.60      2.02 o 
   4  -7   5       42.71       49.05      2.28 o 
   5  -7   5        0.00        0.49      1.53 o 
   6  -7   5       20.45       20.07      2.74 o 
   7  -7   5       14.00       10.14      2.18 o 
 -13  -6   5        0.68        1.41      1.27 o 
 -12  -6   5       13.22       16.10      3.26 o 
 -11  -6   5        7.21        8.71      0.89 o 
 -10  -6   5       76.33       82.22      4.20 o 
  -9  -6   5       64.48       69.45      3.34 o 
  -8  -6   5       26.61       32.20      1.96 o 
  -7  -6   5       13.09       14.31      1.19 o 
  -6  -6   5      478.47      462.34      8.83 o 
  -5  -6   5       20.60       15.79      1.04 o 
  -4  -6   5      292.18      293.15      6.01 o 
  -3  -6   5      455.95      480.42      8.01 o 
  -2  -6   5       40.28       37.57      1.44 o 
  -1  -6   5        1.90        2.79      0.57 o 
   0  -6   5      334.43      317.32      6.03 o 
   1  -6   5       31.21       29.79      1.44 o 
   2  -6   5        3.99        3.30      1.04 o 
   3  -6   5       97.49      101.75      2.81 o 
   4  -6   5      289.31      291.97      5.92 o 
   5  -6   5        0.40        1.16      0.65 o 
   6  -6   5       25.71       24.66      3.04 o 
   7  -6   5       45.85       45.55      3.24 o 
   8  -6   5       44.79       40.44      2.49 o 
 -14  -5   5        1.12        2.47      1.97 o 
 -13  -5   5        9.87        8.71      2.19 o 
 -12  -5   5       50.87       51.42      3.92 o 
 -11  -5   5       15.00       17.47      2.47 o 
 -10  -5   5       39.48       46.32      1.98 o 
  -9  -5   5       25.27       26.01      1.35 o 
  -8  -5   5       11.37       10.52      0.94 o 
  -7  -5   5       51.77       58.49      2.35 o 
  -6  -5   5      266.52      252.67      5.14 o 
  -5  -5   5       45.43       44.44      1.48 o 
  -4  -5   5      361.88      352.92      6.87 o 
  -3  -5   5     1143.35     1094.14     16.90 o 
  -2  -5   5      227.71      243.34      4.17 o 
  -1  -5   5      666.41      666.94      9.10 o 
   0  -5   5       69.06       77.50      2.15 o 
   1  -5   5      106.63      125.76      2.99 o 
   2  -5   5      563.20      548.98      8.59 o 
   3  -5   5      204.48      207.75      4.46 o 
   4  -5   5       30.60       28.77      2.14 o 
   5  -5   5      606.42      646.96     11.48 o 
   6  -5   5       10.94        9.87      0.92 o 
   7  -5   5       53.53       58.63      2.85 o 
   8  -5   5       65.94       76.15      3.29 o 
   9  -5   5        0.14       -0.42      1.02 o 
 -14  -4   5        0.00        0.48      1.63 o 
 -13  -4   5       13.79       15.46      2.43 o 
 -12  -4   5       17.83       21.00      2.62 o 
 -11  -4   5        0.00        0.02      1.24 o 
 -10  -4   5       13.24       14.22      2.11 o 
  -9  -4   5      174.43      180.14      4.56 o 
  -8  -4   5        8.81       10.72      0.96 o 
  -7  -4   5      538.60      547.80     10.47 o 
  -6  -4   5      428.03      376.22      8.91 o 
  -5  -4   5       26.73       24.34      1.07 o 
  -4  -4   5      967.64      954.45     17.00 o 
  -3  -4   5       24.19       30.33      1.79 o 
  -2  -4   5       74.21       85.62      1.81 o 
  -1  -4   5      129.55      142.34      2.39 o 
   0  -4   5      436.81      491.41      7.24 o 
   1  -4   5       42.06       49.07      1.29 o 
   2  -4   5     4410.28     4602.92     65.48 o 
   3  -4   5      372.48      387.04      6.26 o 
   4  -4   5       11.30       13.36      1.14 o 
   5  -4   5       24.39       33.14      2.41 o 
   6  -4   5      248.54      253.50      5.12 o 
   7  -4   5       14.13       12.08      1.67 o 
   8  -4   5        2.98        4.01      1.18 o 
   9  -4   5        7.87        5.83      1.31 o 
  10  -4   5        0.17        0.30      0.82 o 
 -13  -3   5        4.40        0.68      1.56 o 
 -12  -3   5       76.22       82.26      4.78 o 
 -11  -3   5       81.01       80.41      4.50 o 
 -10  -3   5       17.29       15.91      2.14 o 
  -9  -3   5       49.38       40.71      2.86 o 
  -8  -3   5      246.71      237.12      8.99 o 
  -7  -3   5      142.36      152.59      3.91 o 
  -6  -3   5       78.40       72.08      2.22 o 
  -5  -3   5      260.27      240.19      8.78 o 
  -4  -3   5      318.90      279.29      6.42 o 
  -3  -3   5        8.00        9.19      0.53 o 
  -2  -3   5     1615.71     1608.19     35.10 o 
  -1  -3   5        2.31        2.98      0.41 o 
   0  -3   5      212.18      237.70      4.40 o 
   1  -3   5       83.50      103.54      2.38 o 
   2  -3   5       38.22       34.45      1.09 o 
   3  -3   5       47.47       43.54      1.80 o 
   4  -3   5      606.05      596.75     10.54 o 
   5  -3   5        0.03        0.50      0.62 o 
   6  -3   5       76.62       73.38      3.34 o 
   7  -3   5       12.46       14.17      1.13 o 
   8  -3   5       32.35       30.96      3.56 o 
   9  -3   5        0.55        0.48      0.95 o 
  10  -3   5       14.24       13.61      2.05 o 
 -13  -2   5        0.83       -1.25      1.34 o 
 -12  -2   5        0.34       -0.83      1.25 o 
 -11  -2   5        0.17       -1.13      1.17 o 
 -10  -2   5       53.91       46.11      3.12 o 
  -9  -2   5       22.81       19.43      2.00 o 
  -8  -2   5        1.61        1.81      0.96 o 
  -7  -2   5      914.47      865.58     28.57 o 
  -6  -2   5       23.37       27.40      1.17 o 
  -5  -2   5        4.29        5.84      0.70 o 
  -4  -2   5      337.74      346.98      8.84 o 
  -3  -2   5       40.58       32.91      1.25 o 
  -2  -2   5      255.62      247.63      4.36 o 
  -1  -2   5       43.33       34.32      1.48 o 
   0  -2   5     1365.58     1445.45     30.12 o 
   1  -2   5     1006.70      958.61     13.62 o 
   2  -2   5      320.20      274.63      4.38 o 
   3  -2   5      240.61      203.34      4.67 o 
   4  -2   5       11.16        6.75      0.68 o 
   5  -2   5      153.11      155.69      3.41 o 
   6  -2   5        6.71        8.29      0.88 o 
   7  -2   5      110.11      107.72      3.61 o 
   8  -2   5      325.17      320.30     18.37 o 
   9  -2   5       53.24       59.80      2.60 o 
  10  -2   5        6.31        6.44      1.28 o 
  11  -2   5       47.24       47.52      2.46 o 
 -13  -1   5        6.13        5.94      1.85 o 
 -12  -1   5        4.48        4.64      1.66 o 
 -11  -1   5       20.84       17.63      2.14 o 
 -10  -1   5       18.24       13.47      1.81 o 
  -9  -1   5        6.23        4.48      1.21 o 
  -8  -1   5       23.87       19.46      1.82 o 
  -7  -1   5       75.75       64.43      3.03 o 
  -6  -1   5      159.91      154.79      5.74 o 
  -5  -1   5      507.93      458.87     10.59 o 
  -4  -1   5      260.09      321.95      5.32 o 
  -3  -1   5     1452.58     1524.52     36.87 o 
  -2  -1   5        9.11        2.86      0.49 o 
  -1  -1   5      282.68      291.01      6.27 o 
   0  -1   5       32.01       38.92      1.34 o 
   1  -1   5     8605.00     9445.18    181.76 o 
   2  -1   5        0.76        1.68      0.48 o 
   3  -1   5       56.47       58.09      1.39 o 
   4  -1   5      141.45      154.49      2.98 o 
   5  -1   5        0.72        2.33      0.51 o 
   6  -1   5       38.91       41.69      1.34 o 
   7  -1   5        3.88        4.48      0.71 o 
   8  -1   5        0.82        0.71      0.57 o 
   9  -1   5      243.01      245.70      9.09 o 
  10  -1   5       41.17       40.80      1.77 o 
  11  -1   5       54.81       61.54      2.81 o 
  12  -1   5       39.16       46.26      2.36 o 
 -13   0   5       36.64       42.10      3.37 o 
 -12   0   5       19.50       17.48      2.29 o 
 -11   0   5      118.47      124.74      5.66 o 
 -10   0   5       50.37       58.21      3.29 o 
  -9   0   5        0.57       -0.03      0.89 o 
  -8   0   5      588.41      567.28     18.99 o 
  -7   0   5      107.75       91.59      3.75 o 
  -6   0   5       53.48       57.49      3.95 o 
  -5   0   5      759.23      715.83     35.53 o 
  -4   0   5     4409.50     4550.20    101.37 o 
  -3   0   5      148.54      174.23     11.35 o 
  -2   0   5     2492.96     2423.80     49.48 o 
  -1   0   5     1187.61     1323.48     58.75 o 
   1   0   5     2577.99     2854.99     52.85 o 
   2   0   5      152.99      164.33      5.65 o 
   3   0   5      146.60      174.45      3.56 o 
   4   0   5       74.83       82.12      2.48 o 
   5   0   5      159.44      155.81      2.87 o 
   6   0   5      662.26      664.63     11.50 o 
   7   0   5       16.59       18.31      1.65 o 
   8   0   5       46.44       37.32      1.44 o 
   9   0   5       13.25       11.97      1.29 o 
  10   0   5       73.91       77.30      2.38 o 
  11   0   5       92.11       86.46      3.14 o 
  12   0   5       14.53       17.10      1.66 o 
 -12   1   5        1.28        3.95      1.49 o 
 -11   1   5        3.77        7.25      1.57 o 
 -10   1   5        0.35        0.20      0.97 o 
  -9   1   5        5.43        4.74      1.14 o 
  -8   1   5       10.41        7.29      1.10 o 
  -7   1   5      413.19      370.32     16.33 o 
  -6   1   5      529.03      465.09     12.65 o 
  -5   1   5       67.21       64.98      9.36 o 
  -4   1   5     1031.39     1086.82     34.48 o 
  -1   1   5      202.16      224.28     10.77 o 
   1   1   5        5.93        3.00      0.57 o 
   2   1   5      388.19      401.12     12.32 o 
   3   1   5      678.14      774.96     16.50 o 
   4   1   5        4.00        5.66      0.80 o 
   5   1   5       21.25       24.03      0.85 o 
   6   1   5      483.37      485.47      7.50 o 
   7   1   5       94.09       81.58      2.17 o 
   8   1   5      190.79      203.99      4.79 o 
   9   1   5      567.59      540.63      9.56 o 
  10   1   5      201.78      187.29      4.18 o 
  11   1   5       23.18       23.89      1.80 o 
  12   1   5        0.36        0.16      1.01 o 
  13   1   5        5.83        7.64      1.31 o 
 -12   2   5        0.43       -1.22      1.22 o 
 -11   2   5      159.03      189.10      7.78 o 
 -10   2   5       23.39       22.63      2.11 o 
  -9   2   5       51.01       52.26      2.88 o 
  -8   2   5        3.00        1.87      0.76 o 
  -7   2   5        0.45        0.26      0.52 o 
  -6   2   5        0.21        1.96      0.52 o 
  -5   2   5      479.97      429.04     17.77 o 
  -4   2   5       76.66       58.94      2.96 o 
  -3   2   5     1555.87     1362.25     60.76 o 
  -2   2   5        2.42        4.75      1.09 o 
  -1   2   5       30.18       26.39      2.14 o 
   1   2   5        1.03       -0.45      0.45 o 
   2   2   5      211.19      251.08      5.51 o 
   3   2   5      196.73      218.51      4.69 o 
   4   2   5     2549.63     2765.85     43.67 o 
   5   2   5      715.91      695.40     10.15 o 
   6   2   5      448.83      423.21      6.60 o 
   7   2   5        1.23        3.18      0.91 o 
   8   2   5       64.47       70.89      2.01 o 
   9   2   5      997.97      996.67     14.71 o 
  10   2   5        3.20        4.56      0.71 o 
  11   2   5       18.05       16.90      1.55 o 
  12   2   5       64.64       66.79      3.02 o 
  13   2   5        3.48        2.39      1.15 o 
 -11   3   5       11.00       12.99      1.88 o 
 -10   3   5       15.37       12.96      1.77 o 
  -9   3   5        0.10       -0.09      0.91 o 
  -8   3   5       24.16       19.25      1.52 o 
  -7   3   5        4.99        2.95      0.75 o 
  -6   3   5        9.89        7.34      1.55 o 
  -5   3   5        0.15        0.45      0.96 o 
  -4   3   5       28.49       19.24      1.86 o 
  -3   3   5      898.80      821.11     26.65 o 
  -2   3   5      842.51      862.04     39.07 o 
   0   3   5       31.23       10.67      0.49 o 
   2   3   5      342.13      361.54      7.02 o 
   3   3   5      411.63      474.95      9.24 o 
   4   3   5       95.67       99.47      2.52 o 
   5   3   5     4532.69     4984.05     78.39 o 
   6   3   5       64.81       88.01      1.87 o 
   7   3   5      257.14      268.54      4.51 o 
   8   3   5      336.50      339.97      5.55 o 
   9   3   5       31.01       30.70      1.21 o 
  10   3   5      139.23      153.23      3.38 o 
  11   3   5        1.43       -0.52      0.91 o 
  12   3   5       35.95       37.31      3.32 o 
  13   3   5       21.70       26.23      2.19 o 
  14   3   5        6.49        6.31      1.28 o 
 -11   4   5        8.60        8.10      1.64 o 
 -10   4   5       27.65       26.02      2.45 o 
  -9   4   5      136.45      128.26      5.48 o 
  -8   4   5       16.66       13.57      1.39 o 
  -7   4   5       10.15        9.74      2.31 o 
  -6   4   5      577.44      531.74     14.74 o 
  -5   4   5      338.11      313.64     12.69 o 
  -4   4   5     2416.41     2272.22     30.65 o 
  -3   4   5      364.92      309.49     11.11 o 
  -2   4   5      332.96      334.28     18.77 o 
  -1   4   5      496.17      488.21      9.50 o 
   0   4   5      136.33      142.56      2.66 o 
   2   4   5      253.08      244.87      5.94 o 
   3   4   5     1315.78     1430.59     22.56 o 
   4   4   5     1464.06     1662.78     23.12 o 
   5   4   5     1894.97     2088.48     29.19 o 
   6   4   5      171.91      151.21      2.48 o 
   7   4   5     1843.37     1890.11     24.40 o 
   8   4   5        0.27        1.57      0.52 o 
   9   4   5       83.70       78.98      2.20 o 
  10   4   5       73.07       67.32      2.05 o 
  11   4   5       16.11       19.12      2.56 o 
  12   4   5       52.02       51.53      5.75 o 
  13   4   5       55.80       59.32      4.85 o 
  14   4   5       71.24       69.27      3.15 o 
 -10   5   5       31.69       33.41      2.70 o 
  -9   5   5       54.74       58.73      8.35 o 
  -8   5   5      111.40      114.07      5.43 o 
  -7   5   5       83.75       75.08      3.34 o 
  -6   5   5      174.94      157.56      7.02 o 
  -5   5   5      152.81      145.76      4.18 o 
  -4   5   5       15.20        9.11      0.77 o 
  -3   5   5       58.29       44.68      1.21 o 
  -2   5   5      123.76      118.73      2.50 o 
  -1   5   5       31.20       35.16      1.07 o 
   0   5   5       69.75       45.97      1.45 o 
   1   5   5       97.85       98.33      2.35 o 
   2   5   5     2110.85     2495.80     35.00 o 
   3   5   5      157.56      186.22      3.02 o 
   4   5   5      263.86      237.59      3.74 o 
   5   5   5       94.00       80.28      1.39 o 
   6   5   5        2.42        4.91      0.42 o 
   7   5   5      162.95      142.21      2.72 o 
   8   5   5      194.64      196.41      3.54 o 
   9   5   5       44.29       37.85      1.52 o 
  10   5   5        1.44       -0.27      0.65 o 
  11   5   5       49.15       51.39      1.88 o 
  12   5   5        0.68       -0.19      0.99 o 
  13   5   5       15.97       22.03      1.96 o 
  14   5   5       18.91       18.07      1.87 o 
 -10   6   5        1.37        1.40      1.29 o 
  -9   6   5        9.62        9.09      1.62 o 
  -8   6   5        0.61        2.36      1.07 o 
  -7   6   5      205.22      184.78     10.29 o 
  -6   6   5       68.75       62.42      5.10 o 
  -5   6   5      212.79      192.01      6.17 o 
  -4   6   5      123.66      112.82      3.68 o 
  -3   6   5        6.41        6.39      0.71 o 
  -2   6   5      353.86      328.64      7.37 o 
  -1   6   5       25.61       20.52      0.75 o 
   0   6   5       35.76       19.06      1.26 o 
   1   6   5     5906.01     6141.88    117.48 o 
   2   6   5     2208.56     2304.86     32.30 o 
   3   6   5      327.89      358.29      6.25 o 
   4   6   5     1752.59     1834.90     23.43 o 
   5   6   5      604.07      661.55      8.10 o 
   6   6   5      498.75      481.62      6.11 o 
   7   6   5       33.92       32.47      1.04 o 
   8   6   5      220.11      215.39      3.84 o 
   9   6   5       28.16       28.24      1.80 o 
  10   6   5      458.37      442.74      8.80 o 
  11   6   5      436.45      432.21     13.39 o 
  12   6   5        0.23        0.02      0.63 o 
  13   6   5      112.66      121.22      5.52 o 
  14   6   5        0.34       -0.40      1.91 o 
  -9   7   5        3.72        2.70      1.38 o 
  -8   7   5       10.33       10.57      1.71 o 
  -7   7   5        4.66        5.20      3.01 o 
  -6   7   5      127.25      114.51      9.71 o 
  -5   7   5        2.22        1.34      0.87 o 
  -4   7   5       95.00       86.95      3.08 o 
  -3   7   5      435.20      393.93     11.36 o 
  -2   7   5       16.40       17.16      1.44 o 
  -1   7   5       17.77       25.25      1.55 o 
   0   7   5      427.50      401.96     10.42 o 
   1   7   5        2.21        2.70      0.51 o 
   2   7   5      818.93      782.45     11.29 o 
   3   7   5        0.02        2.15      0.42 o 
   4   7   5      353.44      325.85      4.63 o 
   5   7   5       82.26      103.07      1.74 o 
   6   7   5      116.53      117.18      1.94 o 
   7   7   5       59.40       59.02      1.57 o 
   8   7   5       56.90       51.52      1.71 o 
   9   7   5      834.87      833.96     13.34 o 
  10   7   5      406.57      391.45      8.00 o 
  11   7   5       13.46       12.47      1.19 o 
  12   7   5       34.25       37.18      3.05 o 
  13   7   5       67.98       62.96      4.14 o 
  14   7   5      126.22      135.05      6.46 o 
  -8   8   5        6.56        4.81      1.49 o 
  -7   8   5        0.02       -1.02      1.08 o 
  -6   8   5      117.27      105.85      5.60 o 
  -5   8   5       35.62       37.98      2.65 o 
  -4   8   5       68.44       64.12      6.51 o 
  -3   8   5       36.53       29.38      3.03 o 
  -2   8   5      253.35      272.33      5.64 o 
  -1   8   5        6.58        6.09      0.55 o 
   0   8   5     4118.30     3950.67     59.71 o 
   1   8   5      348.55      339.02      6.73 o 
   2   8   5       37.58       38.31      1.07 o 
   3   8   5     1386.71     1400.21     22.87 o 
   4   8   5       11.68        9.69      0.61 o 
   5   8   5      126.17      129.05      2.26 o 
   6   8   5       98.52       94.31      1.72 o 
   7   8   5     1064.68     1056.33     15.33 o 
   8   8   5       42.49       43.23      1.93 o 
   9   8   5      967.80      945.34     17.00 o 
  10   8   5      479.06      468.57     18.23 o 
  11   8   5       54.83       53.92      2.49 o 
  12   8   5        0.82        0.03      1.27 o 
  13   8   5        7.36        7.94      1.71 o 
  14   8   5       22.41       14.30      2.52 o 
  -7   9   5        0.89       -0.57      1.22 o 
  -6   9   5       11.47       13.03      1.96 o 
  -5   9   5        1.42        0.67      1.28 o 
  -4   9   5      119.83      131.73      5.11 o 
  -3   9   5       10.08       10.10      1.45 o 
  -2   9   5        0.12        0.61      0.54 o 
  -1   9   5        0.05        0.46      0.42 o 
   0   9   5       85.81       76.28      2.54 o 
   1   9   5      100.52       94.96      2.98 o 
   2   9   5       82.07       69.40      1.49 o 
   3   9   5       11.05       13.92      0.78 o 
   4   9   5      117.45      120.16      2.38 o 
   5   9   5        1.97        1.03      0.42 o 
   6   9   5       28.97       25.51      1.09 o 
   7   9   5       35.05       40.92      1.39 o 
   8   9   5       17.66       10.80      2.03 o 
   9   9   5      186.45      174.01      4.18 o 
  10   9   5       50.80       48.80      2.02 o 
  11   9   5      180.39      173.95     11.68 o 
  12   9   5       17.54       15.87      1.57 o 
  13   9   5        1.10        0.96      0.88 o 
  14   9   5        0.55       -0.40      1.73 o 
  -6  10   5        6.01        6.53      1.73 o 
  -5  10   5       24.20       27.62      2.61 o 
  -4  10   5        0.13       -0.89      0.96 o 
  -3  10   5      412.19      380.63     11.88 o 
  -2  10   5        3.97        2.28      0.69 o 
  -1  10   5       52.32       53.04      1.55 o 
   0  10   5      262.67      274.95      6.69 o 
   1  10   5       19.84       15.63      0.95 o 
   2  10   5      263.56      268.98      4.20 o 
   3  10   5       78.46       84.30      1.83 o 
   4  10   5       34.45       32.58      1.19 o 
   5  10   5      187.58      190.36      3.67 o 
   6  10   5      411.51      405.44      7.35 o 
   7  10   5      335.10      327.25      6.69 o 
   8  10   5      198.07      212.84      5.90 o 
   9  10   5      245.39      239.88     10.82 o 
  10  10   5       96.67       91.12      2.88 o 
  11  10   5        9.26        8.40      1.39 o 
  12  10   5       52.41       45.52      2.49 o 
  13  10   5       38.60       37.59      2.23 o 
  14  10   5       30.42       31.87      3.53 o 
  -5  11   5       21.65       24.24      2.74 o 
  -4  11   5        5.65        6.02      1.71 o 
  -3  11   5       43.98       42.87      3.29 o 
  -2  11   5      135.26      120.94      7.96 o 
  -1  11   5       23.26       21.87      1.17 o 
   0  11   5        2.07        1.17      0.60 o 
   1  11   5       35.61       34.39      1.44 o 
   2  11   5       35.10       36.05      2.30 o 
   3  11   5       55.77       66.45      1.66 o 
   4  11   5      465.44      502.47      7.50 o 
   5  11   5        0.12       -0.50      0.50 o 
   6  11   5      570.27      601.01     11.34 o 
   7  11   5        0.25        2.74      1.01 o 
   8  11   5      162.86      164.23      5.69 o 
   9  11   5       70.42       65.43      4.11 o 
  10  11   5        8.22        6.24      1.07 o 
  11  11   5        7.62        6.91      1.18 o 
  12  11   5       69.01       69.60      3.15 o 
  13  11   5       23.58       18.37      2.55 o 
  14  11   5       57.63       56.00      2.54 o 
  -4  12   5       35.44       34.13      3.15 o 
  -3  12   5        4.67        4.72      1.62 o 
  -2  12   5        0.13        0.35      1.26 o 
  -1  12   5      112.55      113.52      3.49 o 
   0  12   5        0.95        0.16      0.61 o 
   1  12   5        1.30        2.64      0.69 o 
   2  12   5      101.59      105.24      4.06 o 
   3  12   5       30.67       27.86      1.17 o 
   4  12   5      339.97      351.23      8.31 o 
   5  12   5      114.05      113.91      2.71 o 
   6  12   5       10.21        4.20      1.20 o 
   7  12   5      416.90      440.30      8.85 o 
   8  12   5       60.07       62.61      3.20 o 
   9  12   5        7.55        4.81      1.50 o 
  10  12   5        3.03        2.79      1.25 o 
  11  12   5       69.69       65.51      2.96 o 
  12  12   5        0.35       -1.02      1.02 o 
  13  12   5        4.87        4.97      1.30 o 
  14  12   5       81.98       84.73      3.36 o 
  -3  13   5        1.34       -0.25      1.44 o 
  -2  13   5        1.66        0.49      1.25 o 
  -1  13   5        7.64        6.40      0.90 o 
   0  13   5       27.45       29.45      1.94 o 
   1  13   5      102.96      108.10      2.90 o 
   2  13   5      255.28      254.62      4.96 o 
   3  13   5      304.62      320.78      5.96 o 
   4  13   5        3.45        1.90      0.70 o 
   5  13   5      204.16      205.93      5.83 o 
   6  13   5       54.00       55.05      2.78 o 
   7  13   5       88.31       77.56      5.82 o 
   8  13   5        8.89        9.29      1.65 o 
   9  13   5        6.04        8.86      4.51 o 
  10  13   5        0.42       -0.83      1.70 o 
  11  13   5       69.52       69.52      3.29 o 
  12  13   5       17.65       15.18      1.57 o 
  13  13   5       10.26       10.29      1.64 o 
  -1  14   5        0.67        2.05      1.60 o 
   0  14   5       33.12       31.77      3.26 o 
   1  14   5        3.80        1.45      1.04 o 
   2  14   5       67.83       82.72      3.41 o 
   3  14   5        0.65        0.80      0.77 o 
   4  14   5       35.69       34.33      2.14 o 
   5  14   5        0.75       -1.07      1.07 o 
   6  14   5       88.80       80.65      3.46 o 
   7  14   5       18.48       19.03      5.08 o 
   8  14   5        3.09        5.22      1.51 o 
   9  14   5        7.86        4.20      1.54 o 
  10  14   5       65.85       65.86      3.40 o 
  11  14   5        1.86        0.38      1.30 o 
  12  14   5       91.11       86.37      3.88 o 
   1  15   5        6.77        6.34      1.31 o 
   2  15   5      154.03      148.94      7.11 o 
   3  15   5       57.75       54.82      3.88 o 
   4  15   5        2.71        0.22      1.58 o 
   5  15   5        0.01       -0.88      1.13 o 
   6  15   5        3.69        2.02      1.47 o 
   7  15   5        0.52       -1.29      1.29 o 
   8  15   5      143.03      151.74      5.27 o 
   9  15   5       31.00       29.92      2.57 o 
  10  15   5       62.20       53.61      3.17 o 
  11  15   5        0.50        0.42      1.43 o 
   4  16   5        1.94        0.32      1.76 o 
   5  16   5        0.79        1.28      1.82 o 
   6  16   5        0.95        1.82      1.69 o 
   7  16   5        2.15       -1.58      1.58 o 
   8  16   5       16.45       15.56      2.12 o 
   9  16   5        0.22       -0.25      1.22 o 
  -9 -12   6        0.01       -0.43      1.22 o 
  -8 -12   6        0.19       -0.30      1.18 o 
  -7 -12   6        0.03        0.25      1.15 o 
  -6 -12   6       98.50       84.94      3.83 o 
  -5 -12   6        2.51        1.45      1.40 o 
  -4 -12   6      253.30      230.50     12.84 o 
  -3 -12   6       83.87       80.35      3.86 o 
  -2 -12   6        4.30        3.68      2.35 o 
 -10 -11   6        1.89        3.96      1.89 o 
  -9 -11   6        0.17       -0.09      1.63 o 
  -8 -11   6        4.78        5.62      1.18 o 
  -7 -11   6       67.10       69.01      3.07 o 
  -6 -11   6        2.30        2.58      1.15 o 
  -5 -11   6        5.31        4.43      1.20 o 
  -4 -11   6       10.78        9.61      1.74 o 
  -3 -11   6       15.27       13.54      1.94 o 
  -2 -11   6       10.78        7.55      2.25 o 
  -1 -11   6      111.84      118.36      9.91 o 
   0 -11   6       34.37       32.29      2.66 o 
   1 -11   6       56.07       53.88      4.17 o 
 -11 -10   6       14.11       10.57      2.16 o 
 -10 -10   6       39.07       40.95      3.45 o 
  -9 -10   6        1.50        0.13      1.52 o 
  -8 -10   6        6.12        3.48      1.02 o 
  -7 -10   6      433.18      422.42     24.00 o 
  -6 -10   6       11.10        7.35      1.30 o 
  -5 -10   6        8.10        7.83      1.31 o 
  -4 -10   6      277.04      266.62      6.16 o 
  -3 -10   6        6.11        7.11      1.52 o 
  -2 -10   6       40.28       40.38      2.65 o 
  -1 -10   6        9.02        6.97      1.65 o 
   0 -10   6      154.18      149.81      5.24 o 
   1 -10   6       61.06       67.76      3.40 o 
   2 -10   6      139.60      132.16      4.61 o 
 -12  -9   6        6.54        5.11      1.32 o 
 -11  -9   6       12.10       12.39      1.66 o 
 -10  -9   6       73.94       67.20      3.26 o 
  -9  -9   6       16.53       14.14      1.80 o 
  -8  -9   6      157.66      171.24      9.73 o 
  -7  -9   6       14.51       13.73      1.37 o 
  -6  -9   6       41.08       41.44      2.18 o 
  -5  -9   6       18.58       16.68      1.59 o 
  -4  -9   6       12.95        8.81      1.20 o 
  -3  -9   6       69.92       73.22      2.66 o 
  -2  -9   6      170.98      163.66      6.30 o 
  -1  -9   6        9.83       10.68      1.65 o 
   0  -9   6      101.52      105.75      5.58 o 
   1  -9   6        1.03        1.37      1.41 o 
   2  -9   6      212.79      215.78      6.40 o 
   3  -9   6      238.11      232.56      6.51 o 
   4  -9   6       22.77       27.42      3.38 o 
 -13  -8   6        9.11       11.21      2.93 o 
 -12  -8   6        0.44        0.25      1.09 o 
 -11  -8   6        0.22        0.79      1.05 o 
 -10  -8   6      194.06      199.48      5.96 o 
  -9  -8   6        4.17        3.72      1.60 o 
  -8  -8   6      472.58      482.07     12.12 o 
  -7  -8   6       19.49       19.18      1.27 o 
  -6  -8   6       47.73       49.56      2.01 o 
  -5  -8   6      408.41      399.62     10.19 o 
  -4  -8   6        8.76        8.32      1.35 o 
  -3  -8   6       29.94       27.48      3.38 o 
  -2  -8   6       88.06       81.07      4.35 o 
  -1  -8   6      134.91      135.30      4.51 o 
   0  -8   6       24.47       22.73      1.63 o 
   1  -8   6       40.45       36.28      2.17 o 
   2  -8   6        6.65        8.29      1.49 o 
   3  -8   6      321.54      320.45      7.66 o 
   4  -8   6       41.20       38.90      3.44 o 
   5  -8   6      135.02      128.18      6.51 o 
 -13  -7   6        2.94        3.40      2.04 o 
 -12  -7   6        0.69        1.16      1.90 o 
 -11  -7   6       13.69       17.58      1.49 o 
 -10  -7   6       32.50       27.61      1.95 o 
  -9  -7   6       12.43       10.58      1.37 o 
  -8  -7   6        0.39       -0.56      0.89 o 
  -7  -7   6       29.39       26.31      1.41 o 
  -6  -7   6        0.46        0.06      0.82 o 
  -5  -7   6        0.57        0.30      0.64 o 
  -4  -7   6      146.55      149.57      4.38 o 
  -3  -7   6      481.22      458.91      9.30 o 
  -2  -7   6        1.79        1.16      1.02 o 
  -1  -7   6       18.71       16.95      1.69 o 
   0  -7   6        3.44        1.08      1.09 o 
   1  -7   6       40.27       33.84      1.78 o 
   2  -7   6       10.62        7.86      1.34 o 
   3  -7   6      530.60      555.75     12.00 o 
   4  -7   6        3.14        3.11      1.20 o 
   5  -7   6        0.46       -0.48      0.75 o 
   6  -7   6        0.05       -1.53      1.53 o 
 -13  -6   6        1.48       -0.49      1.71 o 
 -12  -6   6        4.10        3.79      1.96 o 
 -11  -6   6       41.41       42.80      3.80 o 
 -10  -6   6       10.52       11.44      1.41 o 
  -9  -6   6      169.88      178.06      5.11 o 
  -8  -6   6      192.86      198.63      5.57 o 
  -7  -6   6        6.10        5.65      1.06 o 
  -6  -6   6      847.49      836.52     15.23 o 
  -5  -6   6      126.27      131.70      3.23 o 
  -4  -6   6      170.34      175.62      4.43 o 
  -3  -6   6      548.79      528.31      8.76 o 
  -2  -6   6      205.92      201.34      4.47 o 
  -1  -6   6      444.19      417.77      7.63 o 
   0  -6   6      550.17      597.70     10.50 o 
   1  -6   6       82.47       84.85      2.47 o 
   2  -6   6      502.09      524.70     11.40 o 
   3  -6   6      207.84      202.27      5.28 o 
   4  -6   6       18.96       16.51      1.58 o 
   5  -6   6        2.90        3.10      1.08 o 
   6  -6   6       26.87       24.94      2.99 o 
   7  -6   6       30.81       27.35      3.02 o 
 -13  -5   6        4.88        4.76      1.40 o 
 -12  -5   6       68.53       79.74      4.27 o 
 -11  -5   6        7.16        5.33      1.28 o 
 -10  -5   6      108.02      103.91      3.89 o 
  -9  -5   6       39.35       44.43      1.98 o 
  -8  -5   6       36.97       34.59      1.84 o 
  -7  -5   6       13.86       14.83      1.27 o 
  -6  -5   6        0.21        1.73      0.75 o 
  -5  -5   6      139.95      135.76      3.23 o 
  -4  -5   6       84.56       73.55      2.07 o 
  -3  -5   6       13.18        6.31      0.85 o 
  -2  -5   6     1340.04     1350.79     19.75 o 
  -1  -5   6      152.49      160.50      3.09 o 
   0  -5   6      129.16      150.61      2.95 o 
   1  -5   6      421.89      429.76      7.83 o 
   2  -5   6      380.38      370.12      6.91 o 
   3  -5   6        7.48        7.65      1.23 o 
   4  -5   6       77.25       77.74      2.86 o 
   5  -5   6        3.39        2.19      1.03 o 
   6  -5   6       10.27        9.85      1.63 o 
   7  -5   6       15.84       14.98      2.42 o 
   8  -5   6        2.10        2.01      1.65 o 
 -13  -4   6       10.91       11.00      2.25 o 
 -12  -4   6       24.12       23.87      2.83 o 
 -11  -4   6        3.30        4.77      1.58 o 
 -10  -4   6       77.29       78.09      4.44 o 
  -9  -4   6      270.54      276.87      7.54 o 
  -8  -4   6      109.75      111.98      2.75 o 
  -7  -4   6      117.67      115.23      3.40 o 
  -6  -4   6       14.66       12.15      1.08 o 
  -5  -4   6        3.43        3.74      0.75 o 
  -4  -4   6     1126.53     1102.34     26.46 o 
  -3  -4   6        5.98        3.14      0.73 o 
  -2  -4   6      161.21      173.16      5.22 o 
  -1  -4   6     3723.56     3892.74     55.31 o 
   0  -4   6      299.81      291.64      4.01 o 
   1  -4   6     1664.25     1669.26     23.69 o 
   2  -4   6       10.21       13.68      1.03 o 
   3  -4   6       35.60       39.17      1.44 o 
   4  -4   6       18.45       18.65      1.27 o 
   5  -4   6      290.26      292.42      5.91 o 
   6  -4   6      460.69      446.78      7.99 o 
   7  -4   6      360.21      373.10     11.70 o 
   8  -4   6      222.19      234.67     15.08 o 
   9  -4   6       13.60       15.88      1.81 o 
 -13  -3   6        8.64       10.43      2.14 o 
 -12  -3   6       88.09      114.24      5.79 o 
 -11  -3   6        0.75        0.70      1.27 o 
 -10  -3   6       26.65       33.38      2.82 o 
  -9  -3   6        4.00        4.39      1.33 o 
  -8  -3   6       37.69       39.08      2.74 o 
  -7  -3   6      218.57      193.54      4.01 o 
  -6  -3   6       18.12       12.97      0.95 o 
  -5  -3   6        1.30        1.05      0.55 o 
  -4  -3   6       34.53       21.95      1.94 o 
  -3  -3   6      380.37      345.04      6.02 o 
  -2  -3   6      437.15      433.90      7.62 o 
  -1  -3   6        0.06        0.46      0.58 o 
   0  -3   6       98.88      117.65      2.60 o 
   1  -3   6       10.03       15.62      0.70 o 
   2  -3   6      210.99      221.64      3.52 o 
   3  -3   6      124.80      133.31      2.76 o 
   4  -3   6       17.50       20.64      1.08 o 
   5  -3   6       23.64       30.38      1.49 o 
   6  -3   6        0.06        0.26      0.61 o 
   7  -3   6       39.08       33.77      1.58 o 
   8  -3   6       17.32       18.13      1.69 o 
   9  -3   6       29.58       36.98      2.45 o 
  10  -3   6       10.09       11.78      1.64 o 
 -13  -2   6        9.19        7.67      2.02 o 
 -12  -2   6        0.01       -0.94      1.30 o 
 -11  -2   6       33.52       37.72      3.01 o 
 -10  -2   6        1.02        2.67      1.34 o 
  -9  -2   6        3.12        2.60      1.20 o 
  -8  -2   6      153.53      156.01      6.29 o 
  -7  -2   6       60.93       66.15      3.34 o 
  -6  -2   6      151.00      166.13      6.41 o 
  -5  -2   6      605.20      589.52     15.02 o 
  -4  -2   6      665.54      604.18     15.00 o 
  -3  -2   6       17.71       20.59      1.24 o 
  -2  -2   6     2015.33     1993.36     34.59 o 
  -1  -2   6        4.25       14.02      0.92 o 
   0  -2   6       91.82       93.80      2.09 o 
   1  -2   6        0.07       -0.25      0.25 o 
   2  -2   6        3.96        4.05      0.45 o 
   3  -2   6      578.33      593.21      8.94 o 
   4  -2   6     3641.06     3601.42     58.65 o 
   5  -2   6     1253.79     1264.76     21.24 o 
   6  -2   6      340.78      323.96      5.48 o 
   7  -2   6      344.01      341.12      8.98 o 
   8  -2   6       44.63       44.95      1.68 o 
   9  -2   6       87.91       97.53      3.50 o 
  10  -2   6        2.15        1.03      1.11 o 
  11  -2   6       49.07       47.10      2.04 o 
 -13  -1   6       36.38       52.57      3.76 o 
 -12  -1   6        9.47        8.81      1.87 o 
 -11  -1   6       62.82       69.47      3.93 o 
 -10  -1   6       95.45       98.51      4.71 o 
  -9  -1   6      153.41      163.41      6.55 o 
  -8  -1   6        2.76        5.60      1.14 o 
  -7  -1   6        0.20        1.36      0.80 o 
  -6  -1   6     1682.57     1698.99     54.72 o 
  -5  -1   6      764.67      678.06     17.95 o 
  -4  -1   6       82.43       67.72      1.48 o 
  -3  -1   6       10.93       18.37      0.96 o 
  -2  -1   6      125.78      123.72      4.77 o 
  -1  -1   6      176.11      183.67      4.35 o 
   0  -1   6      174.71      180.90      4.65 o 
   1  -1   6      166.66      211.91      3.41 o 
   2  -1   6      382.31      389.58      5.34 o 
   3  -1   6      243.52      213.68      3.23 o 
   4  -1   6      196.01      184.70      3.52 o 
   5  -1   6      229.09      213.65      4.45 o 
   6  -1   6       50.87       47.21      1.51 o 
   7  -1   6      121.52      123.75      3.04 o 
   8  -1   6       17.67       16.11      1.13 o 
   9  -1   6       52.98       56.81      2.58 o 
  10  -1   6       56.61       62.16      2.95 o 
  11  -1   6       13.01       12.91      1.26 o 
 -13   0   6       21.96       24.15      2.73 o 
 -12   0   6       10.81       11.98      1.94 o 
 -11   0   6        1.51        1.34      1.25 o 
 -10   0   6        0.23        1.26      1.04 o 
  -9   0   6      309.84      297.93     10.66 o 
  -8   0   6       54.59       41.88      2.43 o 
  -7   0   6       54.08       53.92      2.58 o 
  -6   0   6      208.23      207.88      7.25 o 
  -5   0   6     1188.72     1073.54     28.67 o 
  -3   0   6      916.78      843.90     27.28 o 
  -2   0   6       20.31       13.05      0.71 o 
  -1   0   6        5.82        4.13      0.31 o 
   0   0   6      720.10      785.52     20.33 o 
   1   0   6      869.00      998.46     14.33 o 
   2   0   6       35.96       23.00      0.78 o 
   3   0   6     6222.85     6748.32     84.04 o 
   4   0   6     1161.50     1184.07     16.16 o 
   5   0   6        0.44        0.65      0.50 o 
   6   0   6        5.96       10.26      0.80 o 
   7   0   6        1.85        3.30      1.10 o 
   8   0   6      174.75      168.53      3.76 o 
   9   0   6        0.56        0.84      0.62 o 
  10   0   6      312.96      308.54     10.72 o 
  11   0   6       79.92       88.79      2.84 o 
  12   0   6       38.50       44.02      3.14 o 
 -12   1   6        3.59        3.59      1.48 o 
 -11   1   6       31.49       37.03      2.80 o 
 -10   1   6        0.06        0.83      1.03 o 
  -9   1   6       12.36        8.40      1.29 o 
  -8   1   6      545.01      544.00     18.14 o 
  -7   1   6        7.42        3.77      0.76 o 
  -6   1   6      313.85      271.10     13.20 o 
  -5   1   6       74.70       74.72      3.46 o 
  -4   1   6       13.88       13.67      3.32 o 
  -3   1   6       71.87       65.89      4.08 o 
  -2   1   6      759.73      704.73     22.72 o 
  -1   1   6      640.04      553.90     12.12 o 
   0   1   6       20.84       17.04      0.59 o 
   1   1   6     2765.30     2792.19     44.86 o 
   2   1   6     4119.64     4985.79     71.81 o 
   3   1   6       94.31      108.20      2.08 o 
   4   1   6      619.17      657.23     10.12 o 
   5   1   6       73.63       71.94      1.71 o 
   6   1   6        5.13        5.55      0.69 o 
   7   1   6       52.50       49.89      1.72 o 
   8   1   6       20.01       17.40      1.15 o 
   9   1   6       63.64       66.57      2.57 o 
  10   1   6       16.16       14.86      0.96 o 
  11   1   6       17.55       16.57      1.32 o 
  12   1   6        0.56        0.92      1.09 o 
 -12   2   6       45.61       49.54      3.43 o 
 -11   2   6        0.20       -0.02      1.19 o 
 -10   2   6       19.32       18.88      1.99 o 
  -9   2   6        0.87        0.54      0.85 o 
  -8   2   6       13.53       12.22      1.25 o 
  -7   2   6        1.83        1.10      1.31 o 
  -6   2   6       48.58       33.32      3.44 o 
  -5   2   6        0.16        2.81      1.40 o 
  -4   2   6      293.56      268.48      9.55 o 
  -3   2   6      176.36      176.85      9.13 o 
  -2   2   6       29.69       19.81      2.05 o 
  -1   2   6      997.16      953.69     25.04 o 
   0   2   6     1441.57     1425.97     63.59 o 
   1   2   6       55.59       76.79      1.38 o 
   2   2   6     1366.19     1339.57     21.21 o 
   3   2   6      865.46      948.96     14.08 o 
   4   2   6      172.92      188.43      2.85 o 
   5   2   6      777.15      799.18     10.69 o 
   6   2   6      126.56      142.74      2.74 o 
   7   2   6      162.12      151.19      2.92 o 
   8   2   6      906.43      871.07     14.91 o 
   9   2   6      420.84      400.32      9.39 o 
  10   2   6       27.42       26.84      1.21 o 
  11   2   6      281.85      278.39      8.92 o 
  12   2   6      137.83      136.79      4.72 o 
  13   2   6       36.95       38.50      3.30 o 
 -11   3   6        3.24        7.08      1.62 o 
 -10   3   6       39.86       44.04      2.77 o 
  -9   3   6      172.13      178.15      6.88 o 
  -8   3   6       21.22       19.60      1.60 o 
  -7   3   6       32.65       27.43      1.50 o 
  -6   3   6        2.97        3.75      0.92 o 
  -5   3   6       34.62       28.97      2.36 o 
  -4   3   6        6.62        6.87      1.48 o 
  -3   3   6       66.50       49.89      3.70 o 
  -2   3   6     1333.07     1182.69     53.13 o 
  -1   3   6     1034.13      955.03     24.81 o 
   0   3   6     1620.38     1537.82     24.62 o 
   1   3   6        5.40        3.70      0.48 o 
   2   3   6      223.73      237.16      4.48 o 
   3   3   6      226.36      248.77      4.36 o 
   4   3   6      199.30      203.93      4.24 o 
   5   3   6       26.80       28.30      1.19 o 
   6   3   6     1649.49     1678.16     21.76 o 
   7   3   6       42.55       36.08      1.25 o 
   8   3   6       70.56       80.73      2.25 o 
   9   3   6      501.20      494.33      7.88 o 
  10   3   6        2.57        2.38      0.65 o 
  11   3   6       70.94       69.26      2.36 o 
  12   3   6        0.76        0.87      1.03 o 
  13   3   6       30.93       33.66      3.11 o 
 -11   4   6       45.06       49.47      3.23 o 
 -10   4   6        0.89        0.48      1.07 o 
  -9   4   6       26.44       30.52      2.21 o 
  -8   4   6       16.51       14.48      2.70 o 
  -7   4   6        5.80        4.11      1.38 o 
  -6   4   6        0.62        2.12      1.05 o 
  -5   4   6      199.14      200.03      8.15 o 
  -4   4   6        8.26        4.30      3.25 o 
  -3   4   6        0.09        5.69      1.55 o 
  -2   4   6       47.59       48.12      3.72 o 
  -1   4   6     1946.44     2021.31     38.47 o 
   0   4   6     1195.76     1314.13     22.51 o 
   2   4   6      369.08      362.74      5.42 o 
   3   4   6      242.17      264.87      4.58 o 
   4   4   6       56.69       50.80      1.56 o 
   5   4   6       10.39       19.74      0.75 o 
   6   4   6      101.93      125.17      2.85 o 
   7   4   6      631.42      641.97      9.76 o 
   8   4   6       97.29       91.86      2.14 o 
   9   4   6      101.74       87.78      2.14 o 
  10   4   6      352.92      344.29      7.99 o 
  11   4   6       42.11       43.31      2.28 o 
  12   4   6      102.17      112.03      6.76 o 
  13   4   6       12.40       12.75      4.19 o 
  14   4   6       34.45       38.44      3.19 o 
 -10   5   6       21.99       28.68      2.48 o 
  -9   5   6        2.55        0.53      1.02 o 
  -8   5   6        3.90        3.49      0.95 o 
  -7   5   6       17.41       16.42      5.52 o 
  -6   5   6       15.27       13.48      3.58 o 
  -5   5   6       41.93       38.53      1.82 o 
  -4   5   6     1350.00     1295.68     22.98 o 
  -3   5   6      249.43      230.09      4.41 o 
  -2   5   6       66.30       67.84      2.27 o 
  -1   5   6      213.89      215.58      4.48 o 
   0   5   6      216.49      182.80      3.40 o 
   2   5   6        4.50       10.92      0.78 o 
   3   5   6      312.90      268.11      4.79 o 
   4   5   6        6.95        4.50      0.40 o 
   5   5   6      990.16      989.99     12.74 o 
   6   5   6      317.13      354.97      4.33 o 
   7   5   6      611.30      611.82      8.41 o 
   8   5   6      140.24      165.87      2.87 o 
   9   5   6      203.21      200.06      4.27 o 
  10   5   6        1.11        1.30      0.70 o 
  11   5   6      222.82      225.32      5.09 o 
  12   5   6       31.78       30.15      1.43 o 
  13   5   6       41.64       37.44      3.32 o 
  14   5   6        3.02        5.63      1.78 o 
 -10   6   6       16.49       19.10      2.18 o 
  -9   6   6       17.62       21.51      2.14 o 
  -8   6   6       42.57       36.85      2.31 o 
  -7   6   6        2.92        2.36      0.96 o 
  -6   6   6      174.12      156.18      5.80 o 
  -5   6   6        4.19        5.35      0.82 o 
  -4   6   6       59.48       53.18      3.60 o 
  -3   6   6        0.48        0.59      0.37 o 
  -2   6   6      259.59      250.74      5.28 o 
  -1   6   6      245.74      222.48      5.16 o 
   0   6   6       72.14       63.18      2.37 o 
   1   6   6      164.43      162.57      9.01 o 
   2   6   6       75.37      115.11      2.00 o 
   3   6   6      171.75      179.71      3.43 o 
   4   6   6       88.22       89.63      2.07 o 
   5   6   6      132.20      132.25      1.92 o 
   6   6   6      609.19      580.31      6.76 o 
   7   6   6      459.09      447.67      6.93 o 
   8   6   6      283.53      279.87      5.33 o 
   9   6   6      598.71      606.03     10.55 o 
  10   6   6      259.67      253.59      5.74 o 
  11   6   6        1.21        0.80      0.85 o 
  12   6   6       72.35       66.16      3.18 o 
  13   6   6       12.32       13.21      2.37 o 
  14   6   6       17.83       16.94      2.49 o 
  -9   7   6        4.24        2.80      1.32 o 
  -8   7   6        3.74        4.17      1.32 o 
  -7   7   6        6.36        5.55      1.21 o 
  -6   7   6       91.16       89.18      4.47 o 
  -5   7   6      224.83      196.85      6.43 o 
  -4   7   6      123.69      110.34      2.66 o 
  -3   7   6        0.11       -0.44      0.44 o 
  -2   7   6      211.51      205.11      5.57 o 
  -1   7   6      366.03      351.40      6.83 o 
   0   7   6       57.35       54.04      2.26 o 
   1   7   6        4.25        3.16      1.43 o 
   2   7   6     1528.52     1496.94     26.28 o 
   3   7   6      302.89      326.42      5.82 o 
   4   7   6     1482.30     1606.98     26.56 o 
   5   7   6     1418.39     1506.93     19.44 o 
   6   7   6       34.87       43.03      1.09 o 
   7   7   6       21.83       24.05      1.06 o 
   8   7   6       70.33       65.19      1.97 o 
   9   7   6       12.75       10.48      0.98 o 
  10   7   6       24.16       19.97      1.69 o 
  11   7   6       46.41       47.08      2.34 o 
  12   7   6       26.23       28.67      3.48 o 
  13   7   6      117.64      115.64      3.49 o 
  14   7   6        0.38        1.36      1.65 o 
  -8   8   6        0.01        0.80      1.21 o 
  -7   8   6       84.13       82.12      4.25 o 
  -6   8   6        2.00        1.07      0.98 o 
  -5   8   6       60.41       59.10      2.96 o 
  -4   8   6      148.85      126.64      6.07 o 
  -3   8   6       17.27       16.72      1.03 o 
  -2   8   6      155.42      142.59      3.29 o 
  -1   8   6      328.48      295.42     12.02 o 
   0   8   6       39.22       36.11      1.16 o 
   1   8   6       89.30       68.77      2.11 o 
   2   8   6       85.08       69.16      2.11 o 
   3   8   6      108.52      108.57      2.41 o 
   4   8   6      778.26      827.89     13.86 o 
   5   8   6      462.33      424.88      5.97 o 
   6   8   6      601.38      632.70      8.60 o 
   7   8   6      245.82      239.73      4.17 o 
   8   8   6      244.82      243.58      4.89 o 
   9   8   6        4.61        3.98      0.90 o 
  10   8   6       20.69       19.22      1.40 o 
  11   8   6       51.09       51.09      8.21 o 
  12   8   6        3.31        4.37      1.14 o 
  13   8   6       39.28       47.16      2.24 o 
  14   8   6       56.34       45.60      3.80 o 
  -7   9   6       27.33       31.95      2.72 o 
  -6   9   6       21.39       14.88      2.02 o 
  -5   9   6       39.62       43.35      8.68 o 
  -4   9   6        1.20        1.34      0.99 o 
  -3   9   6      394.37      377.93     16.41 o 
  -2   9   6      134.47      126.23      3.16 o 
  -1   9   6       45.58       48.42      2.76 o 
   0   9   6      397.66      390.53      6.52 o 
   1   9   6       78.11       73.98      1.79 o 
   2   9   6       51.12       55.53      1.58 o 
   3   9   6        9.15       17.02      0.82 o 
   4   9   6      988.55     1023.70     14.88 o 
   5   9   6      591.13      556.71      7.68 o 
   6   9   6       14.79       10.43      0.70 o 
   7   9   6       61.01       52.63      1.76 o 
   8   9   6       10.16       10.58      0.93 o 
   9   9   6      208.96      192.95      4.53 o 
  10   9   6        7.56       10.10      1.14 o 
  11   9   6       60.99       62.68      2.87 o 
  12   9   6      236.76      244.14     16.95 o 
  13   9   6       27.75       27.52      2.31 o 
  14   9   6        3.81        0.45      1.73 o 
  -6  10   6        0.82       -0.50      1.20 o 
  -5  10   6        2.87        3.52      1.42 o 
  -4  10   6       13.82       11.78      1.90 o 
  -3  10   6        0.06        3.12      1.64 o 
  -2  10   6       48.93       44.80      1.75 o 
  -1  10   6       30.96       31.15      1.72 o 
   0  10   6       10.48        7.41      0.85 o 
   1  10   6       27.70       23.95      1.10 o 
   2  10   6      303.92      299.13      6.70 o 
   3  10   6       50.03       59.48      2.20 o 
   4  10   6        3.83        7.77      0.68 o 
   5  10   6      105.83      108.76      2.33 o 
   6  10   6       73.67       76.14      1.74 o 
   7  10   6       33.71       38.89      1.58 o 
   8  10   6        9.06        9.36      1.08 o 
   9  10   6        0.26       -0.38      0.75 o 
  10  10   6       38.61       43.37      2.54 o 
  11  10   6        1.00        1.31      0.88 o 
  12  10   6       66.12       62.97      3.00 o 
  13  10   6      231.67      223.54      7.47 o 
  14  10   6       23.29       20.60      1.66 o 
  -5  11   6        0.22        0.16      1.23 o 
  -4  11   6        6.32        5.00      1.58 o 
  -3  11   6        1.58        2.37      1.34 o 
  -2  11   6      263.98      265.35      7.72 o 
  -1  11   6      103.46       93.14      2.79 o 
   0  11   6      220.76      207.77      3.97 o 
   1  11   6      250.18      235.54      4.40 o 
   2  11   6      159.19      169.67      4.80 o 
   3  11   6      565.16      588.05      8.53 o 
   4  11   6       35.51       34.04      1.21 o 
   5  11   6        7.84        9.07      0.79 o 
   6  11   6       93.31       95.90      3.18 o 
   7  11   6       18.96       18.23      1.37 o 
   8  11   6       77.97       73.13      3.06 o 
   9  11   6      388.56      375.51      9.47 o 
  10  11   6       35.62       31.60      2.96 o 
  11  11   6      112.32       95.94      3.42 o 
  12  11   6        7.85        7.37      2.31 o 
  13  11   6        6.29        5.51      1.35 o 
  14  11   6        0.06       -0.38      1.06 o 
  -4  12   6        1.18       -0.38      1.24 o 
  -3  12   6      162.40      166.27      7.55 o 
  -2  12   6       85.87       85.85      4.87 o 
  -1  12   6       50.03       55.24      2.19 o 
   0  12   6      402.36      391.75     10.85 o 
   1  12   6       60.93       57.61      2.48 o 
   2  12   6        2.47        2.11      0.77 o 
   3  12   6        6.92        6.45      0.82 o 
   4  12   6       36.27       35.76      1.31 o 
   5  12   6       44.59       49.07      1.52 o 
   6  12   6       43.56       57.59      2.67 o 
   7  12   6      142.60      161.18      4.85 o 
   8  12   6       17.00       21.55      1.59 o 
   9  12   6       47.35       42.28      2.57 o 
  10  12   6       19.69       15.44      1.80 o 
  11  12   6        7.48        6.20      1.67 o 
  12  12   6        2.56        2.08      1.06 o 
  13  12   6        0.05        1.26      1.21 o 
  14  12   6        9.29        8.08      1.46 o 
  -3  13   6        1.67        1.89      1.51 o 
  -2  13   6       49.11       41.27      3.46 o 
  -1  13   6       57.74       67.12      4.36 o 
   0  13   6       29.23       27.26      1.44 o 
   1  13   6      109.05      113.13      2.88 o 
   2  13   6        3.43        3.19      0.75 o 
   3  13   6       18.62       15.19      1.15 o 
   4  13   6        0.89        0.05      0.58 o 
   5  13   6        1.09        0.28      0.70 o 
   6  13   6      351.49      366.62     14.70 o 
   7  13   6       57.39       60.64      2.91 o 
   8  13   6      491.17      494.04      9.91 o 
   9  13   6       15.50       11.36      2.91 o 
  10  13   6        0.61       -0.85      1.18 o 
  11  13   6       70.56       73.22      3.42 o 
  12  13   6       38.21       32.37      2.51 o 
  13  13   6        0.41       -0.27      1.24 o 
  -1  14   6       43.07       48.39      3.90 o 
   0  14   6        0.32       -0.36      0.71 o 
   1  14   6       16.52       15.50      1.68 o 
   2  14   6        0.84       -0.49      0.78 o 
   3  14   6        0.28       -0.19      0.71 o 
   4  14   6        9.86       11.39      1.25 o 
   5  14   6      317.34      326.33      9.04 o 
   6  14   6      195.98      202.35      5.90 o 
   7  14   6        3.54        1.99      1.36 o 
   8  14   6        8.86       12.42      1.80 o 
   9  14   6       66.85       58.22      2.59 o 
  10  14   6       18.35       16.45      2.23 o 
  11  14   6        0.48        0.31      1.39 o 
  12  14   6       16.91       12.46      1.91 o 
   1  15   6        8.05        6.95      1.25 o 
   2  15   6      118.97      122.24      4.27 o 
   3  15   6       20.43       23.45      1.63 o 
   4  15   6       12.64       10.15      2.23 o 
   5  15   6       32.72       34.35      3.50 o 
   6  15   6       17.40       16.75      1.87 o 
   7  15   6      250.40      257.11     11.07 o 
   8  15   6        1.17        0.93      2.16 o 
   9  15   6       28.68       27.89      2.03 o 
  10  15   6        0.66       -0.34      1.36 o 
  11  15   6        0.34       -1.22      1.38 o 
   4  16   6      304.85      332.77     12.26 o 
   5  16   6       22.27       27.61      3.28 o 
   6  16   6        1.91       -1.65      1.65 o 
   7  16   6        6.05        7.05      1.97 o 
   8  16   6        7.25        4.12      1.62 o 
   9  16   6       26.10       21.32      2.33 o 
  -7 -12   7      120.91      120.87      5.53 o 
  -6 -12   7       20.35       21.14      2.12 o 
  -5 -12   7       36.35       34.89      5.69 o 
  -4 -12   7       21.86       19.85      3.86 o 
  -9 -11   7       16.96       18.38      2.82 o 
  -8 -11   7        6.02        4.47      1.12 o 
  -7 -11   7       81.19       74.21      3.32 o 
  -6 -11   7       11.76       11.83      2.00 o 
  -5 -11   7       12.72       11.15      1.87 o 
  -4 -11   7        7.00        5.96      1.58 o 
  -3 -11   7        6.63        3.96      1.51 o 
  -2 -11   7       63.95       54.67      3.21 o 
  -1 -11   7        0.43        1.68      2.76 o 
 -11 -10   7        3.13        3.53      1.70 o 
 -10 -10   7        2.66        4.42      1.87 o 
  -9 -10   7        2.96        3.45      1.77 o 
  -8 -10   7       16.21       15.51      1.32 o 
  -7 -10   7        0.01       -0.13      0.88 o 
  -6 -10   7        3.59        2.77      1.62 o 
  -5 -10   7        0.75        0.41      1.01 o 
  -4 -10   7       34.64       32.01      2.04 o 
  -3 -10   7        0.82       -0.48      1.21 o 
  -2 -10   7      449.90      451.46     11.45 o 
  -1 -10   7      156.89      181.39      6.75 o 
   0 -10   7       13.57       14.33      2.56 o 
   1 -10   7      202.57      215.57      6.66 o 
   2 -10   7       36.07       30.34      3.29 o 
 -12  -9   7        3.21        0.54      1.07 o 
 -11  -9   7       69.74       81.02      4.85 o 
 -10  -9   7       82.63       96.33      3.89 o 
  -9  -9   7        8.85        9.17      1.58 o 
  -8  -9   7        0.33        0.27      1.40 o 
  -7  -9   7        4.26        5.60      1.06 o 
  -6  -9   7        9.42       10.63      1.34 o 
  -5  -9   7       60.52       67.37      2.86 o 
  -4  -9   7      144.43      149.80      4.14 o 
  -3  -9   7        0.00        0.82      0.92 o 
  -2  -9   7      353.16      348.31      9.18 o 
  -1  -9   7      165.48      163.88     14.87 o 
   0  -9   7      151.31      163.05      7.98 o 
   1  -9   7        0.02       -0.09      1.05 o 
   2  -9   7        4.07        1.67      3.50 o 
   3  -9   7       27.43       24.80      2.19 o 
 -12  -8   7        0.06       -0.64      2.15 o 
 -11  -8   7        0.08       -0.56      1.01 o 
 -10  -8   7       31.53       28.71      2.23 o 
  -9  -8   7       28.48       27.67      2.16 o 
  -8  -8   7       44.11       44.46      2.65 o 
  -7  -8   7        0.03       -0.64      0.64 o 
  -6  -8   7       65.86       68.86      2.46 o 
  -5  -8   7      208.32      189.70      8.26 o 
  -4  -8   7      447.14      453.43     17.65 o 
  -3  -8   7      151.43      149.13      6.92 o 
  -2  -8   7       27.72       27.50      1.76 o 
  -1  -8   7        5.48        4.02      1.26 o 
   0  -8   7      115.97      116.66      4.25 o 
   1  -8   7       70.91       70.89      2.71 o 
   2  -8   7       36.24       37.06      2.42 o 
   3  -8   7       12.33       10.52      2.39 o 
   4  -8   7        0.31        0.86      2.08 o 
   5  -8   7       89.28       98.03      5.75 o 
 -13  -7   7        0.03        1.70      2.15 o 
 -12  -7   7        3.21        1.93      2.18 o 
 -11  -7   7       67.62       77.82      2.67 o 
 -10  -7   7       20.70       21.12      1.70 o 
  -9  -7   7        0.92        0.63      0.98 o 
  -8  -7   7       98.89       95.12      4.56 o 
  -7  -7   7       65.18       63.13      2.92 o 
  -6  -7   7      137.25      129.95      6.20 o 
  -5  -7   7       21.57       18.90      1.74 o 
  -4  -7   7        8.94        8.59      1.13 o 
  -3  -7   7      447.31      436.41      8.60 o 
  -2  -7   7        5.06        4.00      0.91 o 
  -1  -7   7       12.83       13.74      1.29 o 
   0  -7   7        1.07        0.55      0.97 o 
   1  -7   7      250.14      255.17      6.95 o 
   2  -7   7        1.84        3.68      1.02 o 
   3  -7   7       35.07       35.71      2.30 o 
   4  -7   7       19.69       19.44      1.93 o 
   5  -7   7       33.40       38.35      1.95 o 
   6  -7   7      173.47      192.49      8.55 o 
 -13  -6   7        0.39       -1.78      1.78 o 
 -12  -6   7        6.56        3.59      2.05 o 
 -11  -6   7        2.84        2.17      1.75 o 
 -10  -6   7        6.59        7.89      1.38 o 
  -9  -6   7       29.95       31.76      1.91 o 
  -8  -6   7        9.89       13.90      5.69 o 
  -7  -6   7        3.92        2.75      0.96 o 
  -6  -6   7      142.17      140.99      4.47 o 
  -5  -6   7        6.93        8.15      0.86 o 
  -4  -6   7        0.95        1.82      0.66 o 
  -3  -6   7      257.34      254.17      8.88 o 
  -2  -6   7        0.03        2.71      2.50 o 
  -1  -6   7      443.34      427.49      8.14 o 
   0  -6   7        0.01       -0.57      0.77 o 
   1  -6   7       61.12       61.06      2.13 o 
   2  -6   7      243.95      254.99      6.15 o 
   3  -6   7       42.19       48.91      2.68 o 
   4  -6   7        6.84        7.60      1.54 o 
   5  -6   7      286.12      279.17      9.39 o 
   6  -6   7      145.22      140.03      4.23 o 
   7  -6   7       20.82       21.87      2.94 o 
 -13  -5   7        0.40       -0.02      1.78 o 
 -12  -5   7        1.63        3.52      1.91 o 
 -11  -5   7        1.78        1.60      1.62 o 
 -10  -5   7       11.98       11.66      2.25 o 
  -9  -5   7      155.71      164.45      8.03 o 
  -8  -5   7       60.93       60.28      2.37 o 
  -7  -5   7       44.59       48.15      2.18 o 
  -6  -5   7      618.68      595.18     13.91 o 
  -5  -5   7      124.97      112.67      2.70 o 
  -4  -5   7      139.02      127.02      3.07 o 
  -3  -5   7       24.50       27.46      1.35 o 
  -2  -5   7      245.02      249.27      4.63 o 
  -1  -5   7       55.98       62.20      1.94 o 
   0  -5   7     1117.95     1116.62     18.56 o 
   1  -5   7      179.89      175.05      6.33 o 
   2  -5   7       69.27       80.54      2.42 o 
   3  -5   7      244.27      264.81      5.44 o 
   4  -5   7       88.75       86.30      3.16 o 
   5  -5   7        7.49        6.46      1.29 o 
   6  -5   7       51.23       54.35      2.04 o 
   7  -5   7        0.09       -0.32      1.65 o 
   8  -5   7        0.23        1.53      1.68 o 
 -13  -4   7       15.46       16.13      1.85 o 
 -12  -4   7        0.39        0.96      1.13 o 
 -11  -4   7       18.97       20.69      1.84 o 
 -10  -4   7        6.58        8.41      1.52 o 
  -9  -4   7       67.59       72.66      4.23 o 
  -8  -4   7       95.74       91.41      3.17 o 
  -7  -4   7       13.62        9.24      0.96 o 
  -6  -4   7       40.16       40.88      1.88 o 
  -5  -4   7       39.13       37.70      2.83 o 
  -4  -4   7      575.14      561.35     10.33 o 
  -3  -4   7      204.43      204.79      4.31 o 
  -2  -4   7       35.20       45.46      1.49 o 
  -1  -4   7        4.93        4.04      0.62 o 
   0  -4   7     2167.55     2171.76     27.96 o 
   1  -4   7       93.05      102.39      2.30 o 
   2  -4   7      345.94      337.77      6.40 o 
   3  -4   7       10.90       16.83      1.21 o 
   4  -4   7      430.32      433.15      9.61 o 
   5  -4   7      140.87      140.43      4.11 o 
   6  -4   7       10.87       10.09      1.10 o 
   7  -4   7        3.38        2.45      1.48 o 
   8  -4   7        2.32        3.68      1.78 o 
   9  -4   7        6.21        4.47      1.89 o 
 -13  -3   7       31.15       34.81      3.29 o 
 -12  -3   7        7.01        6.36      1.85 o 
 -11  -3   7       16.02       16.06      2.25 o 
 -10  -3   7       88.85       87.44      4.65 o 
  -9  -3   7        0.81        0.45      0.81 o 
  -8  -3   7        4.07        5.19      1.16 o 
  -7  -3   7      438.23      410.57     14.55 o 
  -6  -3   7        4.54        1.25      0.56 o 
  -5  -3   7      292.14      274.97      9.55 o 
  -4  -3   7      114.82      120.57      3.45 o 
  -3  -3   7       34.59       33.73      1.19 o 
  -2  -3   7      124.71      140.55      3.54 o 
  -1  -3   7        9.97       17.54      1.03 o 
   0  -3   7      694.16      621.97      8.46 o 
   1  -3   7     1137.45     1122.73     14.87 o 
   2  -3   7       91.12       97.83      2.22 o 
   3  -3   7       22.33       22.86      1.31 o 
   4  -3   7       51.24       61.18      2.32 o 
   5  -3   7        9.80        9.29      1.29 o 
   6  -3   7        9.73       10.14      1.63 o 
   7  -3   7       15.20       15.56      1.43 o 
   8  -3   7      142.59      146.26      4.15 o 
   9  -3   7        8.84        9.79      2.11 o 
  10  -3   7       88.97      106.47      5.39 o 
 -13  -2   7       11.45       13.79      2.35 o 
 -12  -2   7        3.98        0.82      1.42 o 
 -11  -2   7       10.80        9.53      1.82 o 
 -10  -2   7       24.96       33.14      2.71 o 
  -9  -2   7      130.28      139.44      5.99 o 
  -8  -2   7        7.51        6.57      1.36 o 
  -7  -2   7      376.73      351.59      8.80 o 
  -6  -2   7       57.69       50.79      2.83 o 
  -5  -2   7      126.75      114.01      5.09 o 
  -4  -2   7        0.46        0.32      0.53 o 
  -3  -2   7      119.30       99.02      4.35 o 
  -2  -2   7       22.02       26.61      1.21 o 
  -1  -2   7       34.75       21.87      2.90 o 
   0  -2   7       19.12       23.90      0.83 o 
   1  -2   7      360.83      370.26      4.84 o 
   2  -2   7       32.90       31.85      1.03 o 
   3  -2   7      139.65      147.86      2.87 o 
   4  -2   7       64.70       67.71      2.05 o 
   5  -2   7       50.38       48.74      1.58 o 
   6  -2   7       85.75       91.23      4.72 o 
   7  -2   7       38.88       48.67      1.90 o 
   8  -2   7      147.50      159.34      5.19 o 
   9  -2   7      304.61      299.81     11.31 o 
  10  -2   7       81.05       72.72      4.38 o 
 -13  -1   7       37.91       45.92      3.57 o 
 -12  -1   7        3.44        4.97      1.67 o 
 -11  -1   7       12.73       12.86      1.94 o 
 -10  -1   7      110.79      138.04      5.99 o 
  -9  -1   7       20.06       17.16      1.90 o 
  -8  -1   7      188.01      181.58      6.99 o 
  -7  -1   7      154.91      145.04      5.71 o 
  -6  -1   7      974.71      923.80     30.26 o 
  -5  -1   7       54.92       53.87      2.70 o 
  -4  -1   7       64.32       64.66      1.59 o 
  -3  -1   7        3.26        1.66      0.56 o 
  -2  -1   7      411.66      335.73      9.45 o 
  -1  -1   7     2970.23     2949.55     47.57 o 
   0  -1   7      372.88      358.90     10.65 o 
   1  -1   7      199.66      175.67      2.75 o 
   2  -1   7      182.43      196.35      2.83 o 
   3  -1   7      210.81      226.74      3.48 o 
   4  -1   7      129.97      139.66      3.17 o 
   5  -1   7       34.75       39.35      1.38 o 
   6  -1   7      337.11      322.59      6.33 o 
   7  -1   7      678.19      684.32     12.13 o 
   8  -1   7       26.10       25.36      1.46 o 
   9  -1   7       76.46       80.53      4.11 o 
  10  -1   7       47.58       45.57      3.54 o 
  11  -1   7       74.06       82.96      3.31 o 
 -12   0   7       15.16       12.76      2.01 o 
 -11   0   7        1.55        0.57      1.24 o 
 -10   0   7       10.74       15.02      1.77 o 
  -9   0   7       48.45       50.48      2.87 o 
  -8   0   7       43.12       42.36      2.49 o 
  -7   0   7      525.33      494.65     16.55 o 
  -6   0   7      684.91      691.03     22.65 o 
  -5   0   7      147.53      160.51      4.12 o 
  -4   0   7      921.20      805.88     26.18 o 
  -3   0   7       65.01       80.48      2.85 o 
  -2   0   7        6.35        5.92      0.60 o 
  -1   0   7      316.06      317.62      6.48 o 
   0   0   7      591.39      609.86      8.88 o 
   1   0   7      147.11      158.21      3.36 o 
   2   0   7       28.81       30.18      1.49 o 
   3   0   7       49.48       40.55      0.99 o 
   4   0   7       99.28       92.01      1.90 o 
   5   0   7      286.49      249.30      4.85 o 
   6   0   7       58.92       44.65      1.45 o 
   7   0   7        0.88        2.40      0.76 o 
   8   0   7       41.49       49.23      2.30 o 
   9   0   7       11.09       12.48      1.08 o 
  10   0   7       26.67       27.98      2.05 o 
  11   0   7        8.68        7.46      1.38 o 
  12   0   7       42.31       43.32      3.34 o 
 -12   1   7        0.17       -0.93      1.16 o 
 -11   1   7       38.77       48.59      3.12 o 
 -10   1   7        0.15        0.52      1.04 o 
  -9   1   7      206.32      214.16      7.93 o 
  -8   1   7      126.47      129.62      5.05 o 
  -7   1   7        4.18        3.86      0.77 o 
  -6   1   7      273.07      257.30     13.10 o 
  -5   1   7       77.78       92.89      3.88 o 
  -4   1   7      149.26      118.77      3.36 o 
  -3   1   7     1027.81      934.48     37.83 o 
  -2   1   7      885.00      766.50     20.29 o 
  -1   1   7      454.81      496.63     13.37 o 
   0   1   7     1047.97     1056.00     14.98 o 
   1   1   7      567.50      558.64      9.36 o 
   2   1   7       39.35       29.80      1.42 o 
   3   1   7      248.82      256.74      5.77 o 
   4   1   7     2723.83     2601.03     37.92 o 
   5   1   7      170.95      177.93      2.96 o 
   6   1   7      135.25      170.19      2.93 o 
   7   1   7     1134.12     1077.88     18.26 o 
   8   1   7       26.53       22.93      1.36 o 
   9   1   7       11.32       11.59      1.61 o 
  10   1   7       62.82       58.51      1.97 o 
  11   1   7       24.83       27.56      2.17 o 
  12   1   7        8.18        9.77      2.05 o 
 -12   2   7       15.78       18.44      2.24 o 
 -11   2   7        3.04        4.21      1.33 o 
 -10   2   7        0.01        0.45      0.97 o 
  -9   2   7       14.40       12.77      1.46 o 
  -8   2   7        0.77        0.51      0.68 o 
  -7   2   7      147.41      148.63      5.27 o 
  -6   2   7      138.20      123.44      5.53 o 
  -5   2   7      353.87      285.65     10.29 o 
  -4   2   7       13.04       12.33      1.93 o 
  -3   2   7      330.20      300.69     14.65 o 
  -2   2   7      571.76      547.76     14.61 o 
  -1   2   7       84.96      106.23      3.31 o 
   0   2   7       13.75       19.95      2.24 o 
   1   2   7     1182.05     1148.45     16.28 o 
   2   2   7        6.75        8.72      0.49 o 
   3   2   7       45.78       25.32      0.92 o 
   4   2   7       45.42       65.63      1.62 o 
   5   2   7      603.17      642.39      9.54 o 
   6   2   7      267.85      295.93      4.47 o 
   7   2   7      427.88      415.19      6.69 o 
   8   2   7      212.12      220.01      5.38 o 
   9   2   7      171.04      163.52      3.77 o 
  10   2   7        6.44        7.23      0.94 o 
  11   2   7       22.24       23.44      1.57 o 
  12   2   7       24.74       24.37      2.80 o 
  13   2   7      113.48      112.26      5.53 o 
 -11   3   7        7.60        3.68      1.41 o 
 -10   3   7       20.56       20.07      1.97 o 
  -9   3   7        0.97        1.17      0.90 o 
  -8   3   7        0.09       -0.61      0.61 o 
  -7   3   7      184.68      158.42      6.85 o 
  -6   3   7      727.91      631.86     23.64 o 
  -5   3   7       76.58       61.64      3.48 o 
  -4   3   7      616.63      544.64     18.39 o 
  -3   3   7      261.56      218.34     11.28 o 
  -2   3   7       48.70       48.86      3.65 o 
  -1   3   7       40.98       32.68      1.60 o 
   0   3   7       65.62       65.07      1.35 o 
   1   3   7      193.20      153.23      2.75 o 
   2   3   7      651.97      668.19     11.13 o 
   3   3   7     6007.47     6555.85     86.18 o 
   4   3   7       98.52      113.05      2.73 o 
   5   3   7     1144.21     1182.76     15.18 o 
   6   3   7      643.30      674.24      8.41 o 
   7   3   7      313.54      318.46      6.15 o 
   8   3   7       14.23       17.74      1.58 o 
   9   3   7       29.72       35.02      1.59 o 
  10   3   7       31.63       34.12      1.46 o 
  11   3   7      189.11      208.11      4.62 o 
  12   3   7       30.24       26.23      2.97 o 
  13   3   7        0.09       -0.81      1.46 o 
 -11   4   7       74.05       84.77      4.37 o 
 -10   4   7        2.39        1.70      1.05 o 
  -9   4   7        7.90        8.09      1.26 o 
  -8   4   7      251.21      252.48      8.92 o 
  -7   4   7        2.51        1.06      0.65 o 
  -6   4   7      326.59      304.13     11.59 o 
  -5   4   7      121.01      105.87      5.15 o 
  -4   4   7      318.45      301.85     11.14 o 
  -3   4   7        3.36        2.29      1.29 o 
  -2   4   7        0.25        1.11      1.09 o 
  -1   4   7      404.34      447.28      8.82 o 
   0   4   7      777.36      647.44     10.58 o 
   1   4   7       44.61       50.98      3.79 o 
   2   4   7     1151.00     1354.01     20.17 o 
   3   4   7      928.92     1017.76     14.63 o 
   4   4   7      102.54       96.05      2.16 o 
   5   4   7      957.91     1051.03     13.74 o 
   6   4   7      175.64      172.86      3.13 o 
   7   4   7       41.49       40.15      1.35 o 
   8   4   7      286.70      281.18      4.84 o 
   9   4   7       10.98       15.23      1.03 o 
  10   4   7       15.21       12.45      1.02 o 
  11   4   7       67.62       65.85      2.45 o 
  12   4   7       51.35       53.53      3.87 o 
  13   4   7       49.31       43.55      3.49 o 
 -10   5   7       26.17       24.95      2.30 o 
  -9   5   7       24.43       19.99      1.90 o 
  -8   5   7        6.44        6.34      1.08 o 
  -7   5   7      271.19      229.24     11.28 o 
  -6   5   7       27.64       23.10      1.31 o 
  -5   5   7       26.74       20.09      1.29 o 
  -4   5   7        1.53        0.61      1.16 o 
  -3   5   7       75.54       70.80      3.75 o 
  -2   5   7       15.02       21.99      0.94 o 
  -1   5   7       26.45       37.04      3.54 o 
   0   5   7     2202.13     2157.00     30.24 o 
   1   5   7       79.45       60.87      2.41 o 
   2   5   7      468.68      410.91      6.08 o 
   3   5   7      140.53      123.23      2.53 o 
   4   5   7      419.10      406.02      5.18 o 
   5   5   7      164.02      169.66      2.68 o 
   6   5   7       37.46       33.39      1.04 o 
   7   5   7      346.34      342.86      5.55 o 
   8   5   7      328.33      312.65      5.24 o 
   9   5   7       36.92       40.71      1.69 o 
  10   5   7        2.23        3.20      1.33 o 
  11   5   7      135.49      130.71      4.12 o 
  12   5   7       12.94       13.68      1.33 o 
  13   5   7      126.31      131.85      6.41 o 
  14   5   7       12.67       12.41      2.25 o 
 -10   6   7       12.60       17.12      1.98 o 
  -9   6   7       22.25       25.86      2.26 o 
  -8   6   7       67.05       64.74      6.06 o 
  -7   6   7       24.54       21.64      3.06 o 
  -6   6   7       59.06       49.88      4.41 o 
  -5   6   7       35.22       31.87      1.13 o 
  -4   6   7        7.55        7.23      0.62 o 
  -3   6   7      144.46      130.36      3.80 o 
  -2   6   7       62.15       68.86      2.39 o 
  -1   6   7     2794.22     2651.52     50.78 o 
   0   6   7      417.17      392.51      8.21 o 
   1   6   7      164.60      197.65      6.40 o 
   2   6   7     1308.14     1329.32     21.50 o 
   3   6   7        6.22        7.53      0.59 o 
   4   6   7       33.32       35.76      1.09 o 
   5   6   7      616.77      583.71      7.91 o 
   6   6   7        0.56        0.96      0.37 o 
   7   6   7       44.55       41.55      1.72 o 
   8   6   7      892.26      905.82     13.39 o 
   9   6   7     1000.32      960.33     16.12 o 
  10   6   7       51.30       57.66      2.35 o 
  11   6   7       21.69       16.78      1.59 o 
  12   6   7       36.84       37.43      2.06 o 
  13   6   7        9.15       12.58      2.41 o 
  14   6   7        0.01       -0.92      1.48 o 
  -9   7   7        1.91        1.69      1.18 o 
  -8   7   7       62.12       61.59      3.38 o 
  -7   7   7        0.36       -0.65      0.83 o 
  -6   7   7       60.32       63.88      2.94 o 
  -5   7   7       29.32       27.32      5.24 o 
  -4   7   7       12.15       12.47      0.81 o 
  -3   7   7      296.71      294.36      7.72 o 
  -2   7   7     1361.08     1303.73     23.39 o 
  -1   7   7        7.89       10.77      0.73 o 
   0   7   7      242.23      227.54      5.34 o 
   1   7   7      336.35      343.67     10.67 o 
   2   7   7      520.64      484.19      9.98 o 
   3   7   7      515.15      515.66      7.70 o 
   4   7   7        3.33        3.05      0.50 o 
   5   7   7      522.66      526.01      7.22 o 
   6   7   7       22.85       22.13      0.88 o 
   7   7   7      910.34      934.02     13.65 o 
   8   7   7      316.16      318.65      6.08 o 
   9   7   7      141.85      131.04      3.16 o 
  10   7   7      527.58      508.03     23.54 o 
  11   7   7       14.00       12.58      1.46 o 
  12   7   7      144.74      133.11      4.29 o 
  13   7   7       11.89       10.42      1.27 o 
  14   7   7        8.67        9.36      2.23 o 
  -8   8   7       35.73       43.18      2.96 o 
  -7   8   7        0.10        1.69      1.09 o 
  -6   8   7       20.83       16.86      1.72 o 
  -5   8   7       77.85       69.76      3.61 o 
  -4   8   7      273.18      251.76      5.28 o 
  -3   8   7       82.37       77.13      2.88 o 
  -2   8   7     1065.07     1001.05     18.16 o 
  -1   8   7      368.87      357.76      6.98 o 
   0   8   7      288.09      274.42      4.87 o 
   1   8   7      441.26      403.32      7.01 o 
   2   8   7       13.15        8.68      0.66 o 
   3   8   7       32.45       36.69      1.11 o 
   4   8   7     1199.70     1190.70     17.12 o 
   5   8   7      842.35      800.50     10.65 o 
   6   8   7      185.92      203.47      3.28 o 
   7   8   7     1214.33     1233.94     20.27 o 
   8   8   7      437.85      457.18      7.26 o 
   9   8   7       61.26       61.46      2.00 o 
  10   8   7       66.78       69.42      2.42 o 
  11   8   7        4.38        3.85      1.12 o 
  12   8   7       10.71        9.69      2.30 o 
  13   8   7        0.04        0.77      0.96 o 
  14   8   7       16.13       12.76      2.50 o 
  -7   9   7        3.44        4.49      1.40 o 
  -6   9   7        0.65        2.69      1.24 o 
  -5   9   7       17.14       15.22      3.37 o 
  -4   9   7       44.86       44.19      6.14 o 
  -3   9   7       97.75       92.81      3.24 o 
  -2   9   7        3.14        2.67      0.66 o 
  -1   9   7        9.42       10.05      1.78 o 
   0   9   7       42.73       43.03      2.64 o 
   1   9   7        1.38        0.72      0.42 o 
   2   9   7       17.45       15.17      0.88 o 
   3   9   7      150.96      146.62      2.65 o 
   4   9   7       93.35       96.96      2.04 o 
   5   9   7       12.38       13.66      1.24 o 
   6   9   7        3.95        0.03      0.43 o 
   7   9   7       11.89        9.60      0.91 o 
   8   9   7      389.78      406.17      7.48 o 
   9   9   7      530.97      525.94     10.16 o 
  10   9   7        0.98       -0.74      0.74 o 
  11   9   7        4.47        5.62      1.06 o 
  12   9   7       16.82       14.94      1.73 o 
  13   9   7        8.13        7.48      1.36 o 
  14   9   7       19.44       17.96      1.54 o 
  -6  10   7        5.84        7.23      1.61 o 
  -5  10   7      168.95      170.24      7.19 o 
  -4  10   7       12.11       12.89      1.74 o 
  -3  10   7        5.57        4.28      0.78 o 
  -2  10   7      174.24      172.29      8.92 o 
  -1  10   7       99.07       96.13      4.37 o 
   0  10   7       35.24       35.23      1.21 o 
   1  10   7      123.41      133.50      3.24 o 
   2  10   7       15.86       14.27      0.93 o 
   3  10   7      379.60      363.18      5.80 o 
   4  10   7      449.35      399.10      6.29 o 
   5  10   7      115.93      108.94      2.32 o 
   6  10   7      347.59      405.38      6.53 o 
   7  10   7       14.45       13.57      1.04 o 
   8  10   7       62.60       64.45      2.28 o 
   9  10   7        6.06        1.31      1.06 o 
  10  10   7       57.82       60.74      3.85 o 
  11  10   7        7.68        5.05      1.10 o 
  12  10   7      202.40      203.48      8.08 o 
  13  10   7       46.61       46.86      5.06 o 
  14  10   7       81.76       81.70      4.11 o 
  -5  11   7       13.60       13.17      2.11 o 
  -4  11   7       17.39       15.57      2.11 o 
  -3  11   7        1.48        0.93      1.20 o 
  -2  11   7       36.14       36.69      2.15 o 
  -1  11   7       31.90       31.03      1.68 o 
   0  11   7       11.51       10.41      0.77 o 
   1  11   7        6.88        5.78      0.77 o 
   2  11   7      594.46      602.66      9.94 o 
   3  11   7        3.21        2.87      0.66 o 
   4  11   7      109.13      106.75      2.99 o 
   5  11   7       63.98       81.25      1.98 o 
   6  11   7      516.93      520.70      9.66 o 
   7  11   7      241.04      231.18      4.79 o 
   8  11   7       25.05       28.09      2.19 o 
   9  11   7        0.02       -0.87      0.87 o 
  10  11   7       42.61       39.98      2.47 o 
  11  11   7        6.10        2.45      1.07 o 
  12  11   7        0.00       -0.81      1.08 o 
  13  11   7        0.30       -0.82      1.05 o 
  14  11   7       68.40       73.19      5.52 o 
  -4  12   7        0.88        0.34      1.25 o 
  -3  12   7       18.66       19.88      2.48 o 
  -2  12   7       22.01       25.82      2.75 o 
  -1  12   7       14.85       13.58      1.22 o 
   0  12   7      158.46      160.66      3.43 o 
   1  12   7       11.77       10.88      0.90 o 
   2  12   7      191.75      193.15      4.91 o 
   3  12   7      547.90      527.11     10.17 o 
   4  12   7      186.53      212.86      5.62 o 
   5  12   7      165.87      176.90      3.40 o 
   6  12   7        4.64        7.83      0.92 o 
   7  12   7        0.15       -0.79      0.98 o 
   8  12   7        0.01        0.60      0.85 o 
   9  12   7      147.93      145.67      5.04 o 
  10  12   7       10.63        7.04      1.48 o 
  11  12   7       83.94       78.32      3.48 o 
  12  12   7       89.14       84.57      3.86 o 
  13  12   7      118.79      109.50      4.27 o 
  14  12   7        0.15        0.82      1.55 o 
  -3  13   7        3.95        6.57      1.79 o 
  -2  13   7        0.08        0.95      1.38 o 
  -1  13   7       93.86       98.47      5.41 o 
   0  13   7       76.13       77.86      3.76 o 
   1  13   7      199.39      197.15      4.72 o 
   2  13   7        1.01        0.26      0.68 o 
   3  13   7        7.47        7.95      1.03 o 
   4  13   7        4.11        2.60      0.76 o 
   5  13   7      105.79      104.75      2.84 o 
   6  13   7        7.27        9.36      1.56 o 
   7  13   7       14.93       15.36      1.70 o 
   8  13   7       19.13       18.88      2.12 o 
   9  13   7       48.45       56.37      2.40 o 
  10  13   7       32.52       30.73      2.41 o 
  11  13   7      159.42      159.95      5.40 o 
  12  13   7       14.38       11.95      1.83 o 
  13  13   7       15.65       12.25      1.51 o 
  -1  14   7        4.15        2.74      1.68 o 
   0  14   7       44.75       46.65      3.79 o 
   1  14   7        4.02        5.04      0.87 o 
   2  14   7      183.27      180.97      4.82 o 
   3  14   7       10.33       11.05      1.76 o 
   4  14   7       26.17       27.05      1.49 o 
   5  14   7        0.00        2.38      0.79 o 
   6  14   7       24.37       22.82      1.97 o 
   7  14   7       70.80       72.84      3.26 o 
   8  14   7       78.78       77.33      4.53 o 
   9  14   7        2.22        0.36      1.05 o 
  10  14   7      299.73      319.61     27.09 o 
  11  14   7      250.98      250.22     10.43 o 
  12  14   7        3.40        2.44      1.48 o 
   1  15   7       27.11       29.46      2.09 o 
   2  15   7        8.36       11.64      1.19 o 
   3  15   7       58.53       57.99      2.28 o 
   4  15   7        3.31        2.41      0.93 o 
   5  15   7        9.60       11.08      2.27 o 
   6  15   7      120.36      132.50      4.64 o 
   7  15   7       66.09       73.44      5.43 o 
   8  15   7        1.06       -0.16      1.35 o 
   9  15   7       10.86        9.71      1.77 o 
  10  15   7       81.03       72.85      8.23 o 
  11  15   7        8.91        7.49      1.84 o 
   3  16   7        1.09        4.32      1.29 o 
   4  16   7        2.03        1.76      1.77 o 
   5  16   7        3.54        2.41      1.87 o 
   6  16   7       10.55        9.53      2.38 o 
   7  16   7       40.29       35.66      2.48 o 
   8  16   7       35.93       32.30      2.55 o 
   9  16   7      103.40       96.35      4.41 o 
  -8 -11   8        0.45       -0.85      1.66 o 
  -7 -11   8        4.59        4.64      1.18 o 
  -6 -11   8       13.03       14.22      1.70 o 
  -5 -11   8       32.00       26.09      2.21 o 
  -4 -11   8       47.28       41.55      4.80 o 
  -3 -11   8       76.67       74.84      3.69 o 
  -2 -11   8      116.11      112.95      9.82 o 
 -10 -10   8       36.66       39.42      3.31 o 
  -9 -10   8       91.32       95.08      5.25 o 
  -8 -10   8       37.92       36.17      3.60 o 
  -7 -10   8        0.05       -0.85      0.85 o 
  -6 -10   8       74.56       73.36      3.09 o 
  -5 -10   8        4.22        5.11      1.48 o 
  -4 -10   8        2.04        3.67      1.15 o 
  -3 -10   8        7.40       10.06      1.87 o 
  -2 -10   8       22.39       21.31      2.44 o 
  -1 -10   8       28.43       32.44      3.55 o 
   0 -10   8       10.67       15.30      2.04 o 
 -11  -9   8       61.37       68.05      3.06 o 
 -10  -9   8       14.13       11.98      1.70 o 
  -9  -9   8       12.74       11.29      1.74 o 
  -8  -9   8       86.63       82.75      4.73 o 
  -7  -9   8        2.88        2.14      0.83 o 
  -6  -9   8        4.67        2.32      1.27 o 
  -5  -9   8      163.86      161.86      8.84 o 
  -4  -9   8      104.96      109.48      5.40 o 
  -3  -9   8       38.27       38.21      2.09 o 
  -2  -9   8       15.06       12.38      1.80 o 
  -1  -9   8       43.34       43.61      2.79 o 
   0  -9   8      429.94      428.40     25.17 o 
   1  -9   8      293.43      314.79     13.20 o 
   2  -9   8      105.07      111.57      5.71 o 
 -11  -8   8       32.11       37.17      2.03 o 
 -10  -8   8       45.52       48.23      2.59 o 
  -9  -8   8        4.94        3.66      1.28 o 
  -8  -8   8       49.85       57.38      2.95 o 
  -7  -8   8       85.51       91.07      6.07 o 
  -6  -8   8        0.48        0.23      0.77 o 
  -5  -8   8       41.33       47.06      3.16 o 
  -4  -8   8      134.66      136.71      9.20 o 
  -3  -8   8        1.12        0.60      0.85 o 
  -2  -8   8        7.77        9.25      1.25 o 
  -1  -8   8        4.19        5.80      1.44 o 
   0  -8   8       34.32       42.11      2.66 o 
   1  -8   8      177.96      161.68      7.84 o 
   2  -8   8        2.61        0.69      1.13 o 
   3  -8   8        7.77        6.59      1.60 o 
   4  -8   8       12.00       10.56      1.67 o 
 -12  -7   8        0.57        1.23      2.03 o 
 -11  -7   8       15.75       14.47      2.92 o 
 -10  -7   8       11.47        9.08      1.23 o 
  -9  -7   8        1.54        1.80      1.02 o 
  -8  -7   8      103.79      103.34      3.77 o 
  -7  -7   8      100.72      100.08      5.62 o 
  -6  -7   8      295.46      286.65      9.53 o 
  -5  -7   8       91.55       95.83      2.99 o 
  -4  -7   8        2.78        3.14      0.90 o 
  -3  -7   8        2.89        2.37      0.94 o 
  -2  -7   8       22.44       25.25      1.62 o 
  -1  -7   8        1.63        1.57      0.89 o 
   0  -7   8      232.31      227.92      6.53 o 
   1  -7   8      400.39      418.54      9.52 o 
   2  -7   8      162.06      162.47      4.07 o 
   3  -7   8       24.21       20.99      1.97 o 
   4  -7   8       10.92       10.01      1.69 o 
   5  -7   8        0.01        0.84      1.22 o 
 -12  -6   8       30.31       33.88      3.80 o 
 -11  -6   8       45.75       58.07      4.51 o 
 -10  -6   8       35.47       38.97      3.84 o 
  -9  -6   8       12.20       15.59      3.64 o 
  -8  -6   8      158.34      167.03      4.94 o 
  -7  -6   8      209.21      209.98      5.98 o 
  -6  -6   8        1.91        1.93      0.97 o 
  -5  -6   8      299.61      301.48      6.18 o 
  -4  -6   8       15.22       18.96      1.89 o 
  -3  -6   8       72.53       69.93      2.28 o 
  -2  -6   8      218.43      217.71      5.14 o 
  -1  -6   8        5.39        5.78      0.96 o 
   0  -6   8       74.06       72.89      2.65 o 
   1  -6   8       18.36       16.78      1.59 o 
   2  -6   8        1.20        0.29      0.81 o 
   3  -6   8       48.68       50.14      2.53 o 
   4  -6   8       21.77       26.51      2.08 o 
   5  -6   8       70.97       67.68      3.13 o 
   6  -6   8      163.73      157.03      4.93 o 
 -12  -5   8       36.66       41.28      3.85 o 
 -11  -5   8        0.79        0.05      1.63 o 
 -10  -5   8        4.54        4.92      1.93 o 
  -9  -5   8       12.44       13.92      2.37 o 
  -8  -5   8       10.21        9.71      1.09 o 
  -7  -5   8       67.96       71.71      2.75 o 
  -6  -5   8      131.23      138.42      5.74 o 
  -5  -5   8        0.18       -0.44      0.56 o 
  -4  -5   8      628.72      605.15     11.31 o 
  -3  -5   8      200.43      201.61      4.47 o 
  -2  -5   8      452.61      428.88      8.46 o 
  -1  -5   8     1460.91     1458.21     23.67 o 
   0  -5   8      166.91      165.45      3.71 o 
   1  -5   8      218.02      216.55      5.46 o 
   2  -5   8      154.47      168.35      3.91 o 
   3  -5   8       63.90       74.21      2.42 o 
   4  -5   8        5.43        4.01      1.35 o 
   5  -5   8       33.58       34.47      2.35 o 
   6  -5   8      170.98      176.90      4.27 o 
   7  -5   8       10.05       15.11      2.87 o 
 -13  -4   8        1.53        2.32      1.82 o 
 -12  -4   8       43.51       58.61      4.15 o 
 -11  -4   8       25.95       27.65      3.06 o 
 -10  -4   8       72.33       78.42      4.65 o 
  -9  -4   8        2.36        1.51      1.47 o 
  -8  -4   8       45.70       49.79      3.45 o 
  -7  -4   8      188.82      177.24      4.75 o 
  -6  -4   8      249.41      245.20      6.29 o 
  -5  -4   8      148.67      146.26      5.63 o 
  -4  -4   8      659.51      645.68     11.81 o 
  -3  -4   8     1596.27     1551.59     27.49 o 
  -2  -4   8        9.93       11.15      0.91 o 
  -1  -4   8      251.47      259.54      4.51 o 
   0  -4   8      277.65      290.16      5.55 o 
   1  -4   8        4.45        4.72      0.79 o 
   2  -4   8      118.60      126.80      3.13 o 
   3  -4   8      523.48      544.46      9.78 o 
   4  -4   8      244.59      243.29      5.13 o 
   5  -4   8      611.28      639.61     13.63 o 
   6  -4   8       47.53       49.65      2.45 o 
   7  -4   8       43.52       42.48      2.31 o 
   8  -4   8        0.16       -0.49      1.49 o 
 -13  -3   8        0.01       -0.80      1.11 o 
 -12  -3   8        0.77        0.77      1.09 o 
 -11  -3   8        7.41        4.33      1.64 o 
 -10  -3   8        0.02        1.02      0.97 o 
  -9  -3   8      160.75      166.58      7.15 o 
  -8  -3   8      111.16       99.77      4.88 o 
  -7  -3   8       39.71       36.31      2.83 o 
  -6  -3   8       20.02       17.02      1.11 o 
  -5  -3   8       29.90       27.60      1.50 o 
  -4  -3   8      150.63      146.90      4.10 o 
  -3  -3   8       17.81       20.93      0.98 o 
  -2  -3   8      250.50      241.30      4.88 o 
  -1  -3   8       39.20       30.69      1.46 o 
   0  -3   8       32.70       29.98      1.05 o 
   1  -3   8      728.18      730.78     10.83 o 
   2  -3   8       34.35       30.42      1.26 o 
   3  -3   8      123.34      129.44      3.13 o 
   4  -3   8      191.52      177.78      3.98 o 
   5  -3   8      237.22      225.85      5.80 o 
   6  -3   8      153.94      166.57      5.05 o 
   7  -3   8      105.83      100.92      3.40 o 
   8  -3   8       19.91       25.78      1.79 o 
   9  -3   8        3.89        8.28      2.06 o 
 -12  -2   8        4.73        2.56      1.53 o 
 -11  -2   8        7.55        9.59      1.86 o 
 -10  -2   8       13.05       13.47      1.97 o 
  -9  -2   8       10.49       11.51      1.26 o 
  -8  -2   8        9.99       11.88      1.20 o 
  -7  -2   8      205.55      199.27      7.77 o 
  -6  -2   8      144.10      130.71      5.52 o 
  -5  -2   8      257.23      232.79      6.71 o 
  -4  -2   8      494.66      443.02     15.74 o 
  -3  -2   8      141.39      139.24      9.60 o 
  -2  -2   8       78.19       79.11      2.51 o 
  -1  -2   8      177.72      172.57      6.69 o 
   0  -2   8       27.93       25.92      0.91 o 
   1  -2   8        5.45        5.70      0.56 o 
   2  -2   8     3825.05     3883.24     53.99 o 
   3  -2   8      411.33      396.79      6.38 o 
   4  -2   8      267.73      244.85      4.97 o 
   5  -2   8      222.16      225.62      4.73 o 
   6  -2   8        0.70        1.30      0.94 o 
   7  -2   8        5.72        7.53      1.04 o 
   8  -2   8       52.72       56.01      2.42 o 
   9  -2   8       43.30       30.80      3.24 o 
  10  -2   8      100.66       94.56      5.31 o 
 -12  -1   8        9.63       11.38      1.99 o 
 -11  -1   8       12.35       11.85      1.87 o 
 -10  -1   8        1.29       -0.53      1.12 o 
  -9  -1   8        0.31        0.80      1.07 o 
  -8  -1   8      206.07      200.75      7.71 o 
  -7  -1   8       60.98       56.74      2.15 o 
  -6  -1   8        0.08       -0.02      0.80 o 
  -5  -1   8      547.51      502.35     17.01 o 
  -4  -1   8      179.70      157.54      3.51 o 
  -3  -1   8       45.58       44.24      1.70 o 
  -2  -1   8      169.25      166.65      5.51 o 
  -1  -1   8      146.95      187.31      4.02 o 
   0  -1   8        1.12        0.23      0.37 o 
   1  -1   8      147.82      117.77      2.09 o 
   2  -1   8      142.88      137.21      2.21 o 
   3  -1   8     1076.30     1049.86     15.26 o 
   4  -1   8        7.72       14.40      1.18 o 
   5  -1   8       57.43       57.81      1.93 o 
   6  -1   8      175.02      184.47      4.30 o 
   7  -1   8       69.40       66.28      2.19 o 
   8  -1   8        2.08        2.19      1.03 o 
   9  -1   8        1.55        1.50      1.04 o 
  10  -1   8       62.38       57.67      4.15 o 
  11  -1   8       49.86       50.94      3.85 o 
 -12   0   8        0.11       -0.95      1.28 o 
 -11   0   8      126.07      140.36      6.18 o 
 -10   0   8       43.19       49.20      3.11 o 
  -9   0   8        7.36        7.35      1.32 o 
  -8   0   8      158.17      166.12      6.41 o 
  -7   0   8      160.99      153.31      5.86 o 
  -6   0   8      614.41      584.86     19.41 o 
  -5   0   8      115.18      103.00      4.14 o 
  -4   0   8       63.68       59.29      2.30 o 
  -3   0   8       29.17       24.05      0.93 o 
  -2   0   8      272.02      283.14      7.45 o 
  -1   0   8     3652.36     3570.88     69.01 o 
   0   0   8     1074.86     1065.44     15.30 o 
   1   0   8     4139.72     4264.42     65.04 o 
   2   0   8        3.38        4.18      0.45 o 
   3   0   8       13.85       11.07      0.62 o 
   4   0   8       74.96       72.38      2.03 o 
   5   0   8       43.38       41.26      1.59 o 
   6   0   8       73.82       68.16      2.25 o 
   7   0   8      218.77      207.50      4.44 o 
   8   0   8      224.79      234.81      5.87 o 
   9   0   8      546.14      552.77     11.73 o 
  10   0   8        3.44        4.49      0.92 o 
  11   0   8        7.10        4.04      1.79 o 
 -12   1   8        5.90        6.08      1.62 o 
 -11   1   8        7.71       12.26      1.78 o 
 -10   1   8      232.10      266.91      9.82 o 
  -9   1   8       14.82       14.55      1.59 o 
  -8   1   8        9.86        6.35      1.08 o 
  -7   1   8       16.59       14.87      1.40 o 
  -6   1   8       26.51       22.70      1.56 o 
  -5   1   8      355.65      328.04     12.07 o 
  -4   1   8       34.53       30.37      1.42 o 
  -3   1   8       55.51       53.48      7.49 o 
  -2   1   8      246.82      215.76      3.69 o 
  -1   1   8       23.37       31.85      1.41 o 
   0   1   8      193.26      253.74      6.33 o 
   1   1   8        4.08        5.71      0.72 o 
   2   1   8      214.06      228.04      5.32 o 
   3   1   8      363.14      370.17      5.17 o 
   4   1   8       64.03       56.34      1.31 o 
   5   1   8       68.84       65.34      1.70 o 
   6   1   8       67.40       61.30      1.95 o 
   7   1   8      142.78      129.94      2.77 o 
   8   1   8        0.23        0.26      0.86 o 
   9   1   8      121.96      116.05      3.62 o 
  10   1   8        0.06        0.53      0.87 o 
  11   1   8        1.00       -0.75      1.08 o 
  12   1   8      273.94      294.40      7.91 o 
 -11   2   8        2.59        1.77      1.19 o 
 -10   2   8        0.15        0.95      0.99 o 
  -9   2   8       47.99       53.12      2.80 o 
  -8   2   8        1.01        1.76      0.76 o 
  -7   2   8       10.05        8.97      0.90 o 
  -6   2   8      121.21       97.66      6.83 o 
  -5   2   8       11.99        9.02      1.44 o 
  -4   2   8       14.13        7.31      1.62 o 
  -3   2   8      204.87      196.79      4.29 o 
  -2   2   8     2069.72     1884.50     48.94 o 
  -1   2   8      136.66      119.35      2.68 o 
   0   2   8     1258.62     1195.14     23.28 o 
   1   2   8      205.14      181.88      2.93 o 
   2   2   8      219.69      229.89      4.28 o 
   3   2   8      182.06      180.32      2.94 o 
   4   2   8      411.67      425.09      5.89 o 
   5   2   8       66.55       66.15      1.68 o 
   6   2   8     2110.15     2134.82     34.24 o 
   7   2   8      743.10      747.85     11.17 o 
   8   2   8      106.76       96.72      3.17 o 
   9   2   8      578.23      537.77     11.47 o 
  10   2   8       17.82       14.70      1.43 o 
  11   2   8       38.78       44.25      1.71 o 
  12   2   8        4.81        4.06      1.82 o 
 -11   3   8       23.16       29.65      2.43 o 
 -10   3   8        0.00       -0.09      0.98 o 
  -9   3   8        0.64        0.60      0.79 o 
  -8   3   8        0.22        0.25      0.63 o 
  -6   3   8       72.42       71.58      4.05 o 
  -5   3   8        3.92        2.42      1.18 o 
  -4   3   8       74.15       74.77     10.29 o 
  -3   3   8      265.26      206.31     10.89 o 
  -2   3   8      130.48      148.67      4.36 o 
  -1   3   8      189.68      167.13      3.60 o 
   0   3   8        4.04        4.20      0.53 o 
   1   3   8        0.97        1.00      0.25 o 
   2   3   8        6.34        6.83      0.82 o 
   3   3   8      187.23      173.11      3.07 o 
   4   3   8      549.72      599.62      8.44 o 
   5   3   8      169.80      163.01      4.32 o 
   6   3   8      124.41       91.96      1.90 o 
   7   3   8      691.99      648.87     11.15 o 
   8   3   8        9.97       15.26      1.13 o 
   9   3   8        2.93        4.35      1.00 o 
  10   3   8       61.35       67.81      2.65 o 
  11   3   8      119.40      118.11      3.13 o 
  12   3   8        0.20        0.02      1.58 o 
  13   3   8       28.01       24.57      2.97 o 
 -11   4   8        2.06        4.60      1.38 o 
 -10   4   8       17.75       17.11      1.78 o 
  -9   4   8        0.79        1.02      0.87 o 
  -8   4   8        5.21        3.22      0.82 o 
  -7   4   8        4.33        8.58      3.03 o 
  -6   4   8       17.05       15.30      2.22 o 
  -5   4   8      112.02      108.36      7.69 o 
  -4   4   8      149.49      145.76      6.32 o 
  -3   4   8     1031.20      923.74     42.46 o 
  -2   4   8      466.43      476.77      7.97 o 
  -1   4   8        8.97        7.53      0.52 o 
   0   4   8      561.47      522.58      7.54 o 
   1   4   8        2.65        2.64      0.48 o 
   2   4   8       95.56       94.15      4.81 o 
   3   4   8      972.58      891.57     15.81 o 
   4   4   8     1435.47     1493.85     21.44 o 
   5   4   8     1251.43     1341.70     15.99 o 
   6   4   8       33.58       44.04      1.25 o 
   7   4   8      149.07      141.19      3.21 o 
   8   4   8     1178.59     1204.65     19.80 o 
   9   4   8       27.59       27.97      1.79 o 
  10   4   8      158.84      160.26      3.78 o 
  11   4   8       57.03       53.06      2.10 o 
  12   4   8       58.51       62.28      2.51 o 
  13   4   8       91.74       97.25      5.38 o 
 -10   5   8       13.57       15.69      1.72 o 
  -9   5   8        2.61        3.16      0.99 o 
  -8   5   8       37.24       35.31      2.07 o 
  -7   5   8        1.74        1.05      0.73 o 
  -6   5   8      570.93      529.08     12.78 o 
  -5   5   8       66.13       58.15      4.56 o 
  -4   5   8        9.34       10.72      2.01 o 
  -3   5   8       77.76       83.46      4.49 o 
  -2   5   8        8.15        5.54      0.46 o 
  -1   5   8        2.20        2.05      0.39 o 
   0   5   8       42.10       62.30      1.71 o 
   1   5   8        1.65        3.82      0.65 o 
   2   5   8      313.84      297.37      5.50 o 
   3   5   8       14.72       14.96      1.26 o 
   4   5   8        1.69       10.99      0.78 o 
   5   5   8      311.19      281.23      3.85 o 
   6   5   8       55.75       42.86      1.19 o 
   7   5   8      103.80      107.88      2.33 o 
   8   5   8      383.59      372.90      6.90 o 
   9   5   8        0.22       -0.14      0.59 o 
  10   5   8        0.03       -0.16      0.72 o 
  11   5   8       30.44       31.83      1.91 o 
  12   5   8        4.36        5.06      1.48 o 
  13   5   8       13.29        9.40      2.31 o 
  -9   6   8        0.03        0.43      0.95 o 
  -8   6   8       12.91        9.99      1.30 o 
  -7   6   8        3.33        2.00      0.79 o 
  -6   6   8       17.21       14.56      1.81 o 
  -5   6   8      118.19       98.05      3.19 o 
  -4   6   8      133.18      121.61      3.55 o 
  -3   6   8      505.23      463.87      8.60 o 
  -2   6   8       38.15       38.22      1.21 o 
  -1   6   8        4.80        8.76      0.79 o 
   0   6   8      380.17      413.06      9.22 o 
   1   6   8        5.03        6.79      0.81 o 
   2   6   8     1188.75     1109.97     24.04 o 
   3   6   8       18.09       20.97      0.78 o 
   4   6   8      915.53      880.45     11.63 o 
   5   6   8      846.98      818.72     11.83 o 
   6   6   8       35.38       37.11      1.14 o 
   7   6   8      665.88      668.89      9.10 o 
   8   6   8       29.21       34.66      1.81 o 
   9   6   8       33.67       29.93      1.34 o 
  10   6   8      169.87      160.10      4.47 o 
  11   6   8      149.04      149.40      8.95 o 
  12   6   8        0.34       -0.70      0.96 o 
  13   6   8      198.73      190.72      5.28 o 
  14   6   8        7.47        7.54      2.12 o 
  -9   7   8       16.94       22.88      2.16 o 
  -8   7   8        8.93        7.01      1.34 o 
  -7   7   8       40.01       40.19      5.92 o 
  -6   7   8        0.00       -0.65      0.65 o 
  -5   7   8        6.08        4.32      0.60 o 
  -4   7   8      108.65       97.33      2.90 o 
  -3   7   8       50.66       49.33      1.48 o 
  -2   7   8        4.59        3.65      0.51 o 
  -1   7   8       23.70       20.13      1.00 o 
   0   7   8      564.92      506.00     11.30 o 
   1   7   8      487.48      455.53     13.82 o 
   2   7   8      219.05      255.26      5.96 o 
   3   7   8     1143.69     1115.51     15.99 o 
   4   7   8       24.97       32.97      1.25 o 
   5   7   8       61.20       49.59      1.51 o 
   6   7   8       42.18       42.44      1.26 o 
   7   7   8       51.88       46.92      1.65 o 
   8   7   8       62.35       64.43      1.78 o 
   9   7   8        0.75        1.61      0.70 o 
  10   7   8       30.77       32.56      1.62 o 
  11   7   8       74.30       67.57      2.98 o 
  12   7   8        6.91        4.80      1.25 o 
  13   7   8        6.72        6.87      1.98 o 
  14   7   8       14.91       11.20      2.49 o 
  -8   8   8       19.92       17.63      1.95 o 
  -7   8   8       60.39       61.83      3.36 o 
  -6   8   8       44.83       39.29      6.13 o 
  -5   8   8       24.30       27.77      3.14 o 
  -4   8   8      170.46      160.00      6.49 o 
  -3   8   8       13.81       13.81      3.16 o 
  -2   8   8       90.87       91.74      2.37 o 
  -1   8   8        2.76        0.59      0.48 o 
   0   8   8       89.53       85.61      2.37 o 
   1   8   8      387.24      366.14      6.46 o 
   2   8   8       72.19       76.44      1.87 o 
   3   8   8      658.47      640.67      9.44 o 
   4   8   8     1333.98     1324.52     19.01 o 
   5   8   8        7.39        8.82      0.68 o 
   6   8   8      306.05      307.44      4.61 o 
   7   8   8      313.46      292.46      5.61 o 
   8   8   8       23.32       22.00      1.28 o 
   9   8   8       14.34       12.88      1.20 o 
  10   8   8       32.81       30.14      1.73 o 
  11   8   8       60.38       61.86      2.86 o 
  12   8   8      545.13      531.60     12.77 o 
  13   8   8       17.81       16.11      1.89 o 
  14   8   8        6.66        5.49      1.38 o 
  -7   9   8       19.90       22.37      2.27 o 
  -6   9   8        5.77        7.35      1.44 o 
  -5   9   8      165.11      152.98      9.86 o 
  -4   9   8        6.77        4.15      0.72 o 
  -3   9   8        3.39        1.09      0.58 o 
  -2   9   8      300.77      292.49      6.05 o 
  -1   9   8      263.13      255.83      5.35 o 
   0   9   8      102.49       99.94      2.59 o 
   1   9   8      131.14      133.08      2.76 o 
   2   9   8      157.04      148.97      3.08 o 
   3   9   8      324.83      313.21      4.90 o 
   4   9   8       96.74       83.60      1.85 o 
   5   9   8       10.50        8.36      0.70 o 
   6   9   8      193.41      190.17      3.49 o 
   7   9   8      194.00      201.21      4.19 o 
   8   9   8      121.08      137.07      3.25 o 
   9   9   8        1.11        0.69      0.84 o 
  10   9   8       17.15       20.54      1.86 o 
  11   9   8       40.33       41.20      2.23 o 
  12   9   8       84.50       79.93      3.45 o 
  13   9   8        8.47        5.79      1.34 o 
  14   9   8        0.00       -0.36      0.97 o 
  -6  10   8        0.00       -1.06      1.06 o 
  -5  10   8        1.07        3.49      1.25 o 
  -4  10   8       13.40       13.40      1.47 o 
  -3  10   8       21.49       22.76      1.93 o 
  -2  10   8       84.93       85.60      2.48 o 
  -1  10   8        1.94        1.20      0.64 o 
   0  10   8      109.36      103.29      2.78 o 
   1  10   8      494.65      488.08      7.99 o 
   2  10   8      192.95      214.73      4.22 o 
   3  10   8      103.65      101.97      2.46 o 
   4  10   8        0.98        0.65      0.46 o 
   5  10   8       38.49       41.28      1.34 o 
   6  10   8       18.82       14.13      0.92 o 
   7  10   8       21.83       13.97      1.08 o 
   8  10   8       25.49       30.55      1.80 o 
   9  10   8      227.10      213.79      6.07 o 
  10  10   8       15.20        9.80      1.54 o 
  11  10   8      598.74      577.13     39.37 o 
  12  10   8       30.75       30.98      1.95 o 
  13  10   8        1.22        1.14      2.19 o 
  14  10   8        2.60        2.64      1.16 o 
  -5  11   8       27.39       27.37      2.67 o 
  -4  11   8       72.62       74.44      4.13 o 
  -3  11   8       58.70       54.03      2.29 o 
  -2  11   8      104.74      108.41      3.04 o 
  -1  11   8      109.51      104.96      2.94 o 
   0  11   8      167.05      160.07      7.12 o 
   1  11   8       43.71       45.01      1.45 o 
   2  11   8        0.01        0.28      0.53 o 
   3  11   8        0.01       -0.41      0.52 o 
   4  11   8      183.20      194.76      3.48 o 
   5  11   8        6.54        4.94      0.68 o 
   6  11   8       39.58       42.30      1.48 o 
   7  11   8      617.48      616.54     12.75 o 
   8  11   8        0.09       -0.77      0.77 o 
   9  11   8       33.18       30.79      1.80 o 
  10  11   8        1.18        0.00      1.13 o 
  11  11   8        3.70        1.23      1.38 o 
  12  11   8       15.09       14.89      2.15 o 
  13  11   8        0.64        1.25      1.18 o 
  14  11   8        4.32        3.74      1.34 o 
  -4  12   8       60.00       64.75      4.00 o 
  -3  12   8       33.49       39.19      3.14 o 
  -2  12   8      160.88      150.44      4.49 o 
  -1  12   8       38.40       34.35      2.61 o 
   0  12   8       65.87       62.78      3.97 o 
   1  12   8       25.23       26.30      2.15 o 
   2  12   8       47.73       50.80      1.67 o 
   3  12   8       32.73       36.80      1.48 o 
   4  12   8        0.18        0.32      0.63 o 
   5  12   8      278.73      289.97      4.94 o 
   6  12   8        7.55        6.10      0.77 o 
   7  12   8       57.51       53.23      3.90 o 
   8  12   8      217.36      221.77      5.17 o 
   9  12   8        1.27       -0.57      0.85 o 
  10  12   8       15.64       14.87      1.81 o 
  11  12   8        6.59        5.37      1.41 o 
  12  12   8        4.04        2.38      1.34 o 
  13  12   8       36.22       36.82      2.80 o 
  -3  13   8       84.21       85.68      4.91 o 
  -2  13   8        2.74        2.00      1.52 o 
  -1  13   8       40.05       44.79      2.30 o 
   0  13   8       42.84       41.99      2.23 o 
   1  13   8       11.46       13.42      0.94 o 
   2  13   8        0.63        1.01      0.64 o 
   3  13   8       24.64       20.19      1.23 o 
   4  13   8      240.70      251.81      4.91 o 
   5  13   8      181.82      192.57      5.16 o 
   6  13   8      211.05      210.95      5.83 o 
   7  13   8        4.27        4.98      1.27 o 
   8  13   8        6.19        4.45      1.31 o 
   9  13   8       40.53       42.77      2.78 o 
  10  13   8       23.27       19.22      2.02 o 
  11  13   8        0.03       -1.24      1.24 o 
  12  13   8       73.88       69.91      3.44 o 
  13  13   8        7.36        9.53      1.72 o 
  -1  14   8       24.80       25.00      2.96 o 
   0  14   8        0.78        0.77      0.91 o 
   1  14   8        0.09       -0.30      0.58 o 
   2  14   8       16.36       17.17      1.31 o 
   3  14   8      190.26      190.59      4.07 o 
   4  14   8       55.79       50.44      1.99 o 
   5  14   8      213.51      211.00      4.67 o 
   6  14   8       94.27      107.99      4.44 o 
   7  14   8      139.26      131.60      5.94 o 
   8  14   8        7.27        3.47      1.59 o 
   9  14   8        2.25        3.00      1.47 o 
  10  14   8       10.49       14.64      2.13 o 
  11  14   8       31.64       24.76      2.39 o 
  12  14   8       42.66       37.37      2.81 o 
   1  15   8       23.36       26.42      2.85 o 
   2  15   8       48.48       50.99      1.96 o 
   3  15   8       25.32       26.47      1.64 o 
   4  15   8       73.66       77.34      2.67 o 
   5  15   8       83.15       90.86      5.03 o 
   6  15   8        7.50        4.97      2.09 o 
   7  15   8       52.72       61.74      6.56 o 
   8  15   8       36.92       35.52      2.56 o 
   9  15   8        0.21       -1.36      1.36 o 
  10  15   8        0.60       -1.07      1.07 o 
  11  15   8       98.66      105.10      4.42 o 
   3  16   8        3.49        2.83      0.93 o 
   4  16   8       25.59       25.59      2.16 o 
   5  16   8       26.12       25.41      3.03 o 
   6  16   8       11.45       10.35      2.44 o 
   7  16   8        3.45        1.88      1.98 o 
   8  16   8        7.77       10.77      1.78 o 
   9  16   8       46.17       42.67      2.89 o 
  -8 -10   9        6.72        5.06      1.97 o 
  -7 -10   9        2.69        1.17      1.80 o 
  -6 -10   9       98.00       98.17      6.36 o 
  -5 -10   9       26.33       30.09      2.12 o 
  -4 -10   9      273.83      278.02     17.30 o 
  -3 -10   9       59.71       61.59      6.09 o 
  -2 -10   9       79.22       75.24      6.10 o 
  -1 -10   9       94.02       81.10      4.08 o 
 -10  -9   9       27.04       26.65      2.21 o 
  -9  -9   9        0.01       -1.17      1.17 o 
  -8  -9   9       21.42       20.97      2.71 o 
  -7  -9   9        6.80        6.59      1.85 o 
  -6  -9   9       42.66       42.73      2.14 o 
  -5  -9   9        0.31        1.91      1.01 o 
  -4  -9   9      111.56      105.69      7.74 o 
  -3  -9   9       53.65       50.81      2.37 o 
  -2  -9   9        0.95        0.55      1.24 o 
  -1  -9   9       89.35       99.26      4.75 o 
   0  -9   9        2.80        4.32      1.50 o 
   1  -9   9       17.74       17.43      2.12 o 
 -11  -8   9        2.68       -0.76      2.32 o 
 -10  -8   9        4.47        7.48      1.36 o 
  -9  -8   9       14.83       14.85      2.82 o 
  -8  -8   9        2.98        0.38      1.15 o 
  -7  -8   9      124.63      131.87      4.74 o 
  -6  -8   9      165.42      157.07      7.10 o 
  -5  -8   9      104.82      102.69      3.45 o 
  -4  -8   9        0.06       -0.49      0.87 o 
  -3  -8   9      102.72      100.88      5.82 o 
  -2  -8   9      215.89      218.44      5.32 o 
  -1  -8   9        9.44        9.67      2.33 o 
   0  -8   9        8.68        9.12      1.82 o 
   1  -8   9       66.03       65.71      8.93 o 
   2  -8   9       21.56       21.39      1.84 o 
   3  -8   9      103.13      108.52      4.38 o 
 -11  -7   9        0.13       -1.08      1.86 o 
 -10  -7   9       90.56      101.90      3.77 o 
  -9  -7   9       79.51       86.13      3.31 o 
  -8  -7   9       11.20        9.81      1.46 o 
  -7  -7   9        4.59        6.63      2.50 o 
  -6  -7   9       10.18       11.69      1.57 o 
  -5  -7   9       70.04       72.57      2.37 o 
  -4  -7   9       18.99       17.03      1.48 o 
  -3  -7   9       31.95       28.89      1.90 o 
  -2  -7   9       79.76       77.31      2.67 o 
  -1  -7   9        9.57       10.70      1.23 o 
   0  -7   9        0.01       -0.25      1.12 o 
   1  -7   9       82.01       88.12      4.28 o 
   2  -7   9        0.59        0.02      1.14 o 
   3  -7   9      109.06      104.90      3.78 o 
   4  -7   9        0.76        2.25      1.43 o 
 -12  -6   9        1.83        1.01      1.94 o 
 -11  -6   9        0.34       -0.98      1.78 o 
 -10  -6   9       26.25       25.96      3.28 o 
  -9  -6   9       53.57       54.86      2.25 o 
  -8  -6   9       28.86       27.46      1.87 o 
  -7  -6   9       18.23       21.75      1.78 o 
  -6  -6   9       66.81       69.41      3.01 o 
  -5  -6   9       90.63       89.14      3.05 o 
  -4  -6   9      183.56      174.17      4.97 o 
  -3  -6   9      405.24      386.29      9.24 o 
  -2  -6   9      131.90      136.47      4.18 o 
  -1  -6   9      137.25      133.52      3.58 o 
   0  -6   9      272.34      279.80      7.49 o 
   1  -6   9      200.61      204.74      5.50 o 
   2  -6   9       17.27       18.42      1.75 o 
   3  -6   9      417.12      402.89      7.89 o 
   4  -6   9       15.38       17.35      2.02 o 
   5  -6   9       30.49       35.32      3.56 o 
   6  -6   9        0.55       -0.23      0.94 o 
 -12  -5   9        1.21        0.78      1.78 o 
 -11  -5   9       63.80       75.58      4.96 o 
 -10  -5   9        0.04        2.51      1.72 o 
  -9  -5   9       10.15        8.73      2.16 o 
  -8  -5   9      231.00      233.27      6.03 o 
  -7  -5   9       19.87       20.67      1.57 o 
  -6  -5   9       40.35       40.65      2.17 o 
  -5  -5   9        5.80        2.86      0.97 o 
  -4  -5   9       76.01       80.28      2.28 o 
  -3  -5   9        0.34        0.95      0.66 o 
  -2  -5   9      403.48      379.57      7.69 o 
  -1  -5   9       17.70       17.57      1.31 o 
   0  -5   9       39.69       40.70      1.72 o 
   1  -5   9        5.77        6.45      0.99 o 
   2  -5   9        1.17        0.73      0.95 o 
   3  -5   9       59.62       65.93      2.41 o 
   4  -5   9      106.26      100.77      3.03 o 
   5  -5   9        9.56        8.93      2.02 o 
   6  -5   9        5.46        3.70      1.83 o 
   7  -5   9       38.16       35.41      2.21 o 
 -12  -4   9        0.01       -0.49      1.58 o 
 -11  -4   9        0.01       -1.56      1.56 o 
 -10  -4   9       54.66       56.17      3.99 o 
  -9  -4   9       42.97       42.03      3.47 o 
  -8  -4   9        0.07        0.44      1.37 o 
  -7  -4   9       13.54       13.10      1.16 o 
  -6  -4   9      299.48      297.25      7.46 o 
  -5  -4   9       31.99       30.73      2.33 o 
  -4  -4   9       21.21       19.32      0.96 o 
  -3  -4   9       55.65       61.79      1.91 o 
  -2  -4   9      343.59      339.06      7.44 o 
  -1  -4   9      556.50      549.92     10.80 o 
   0  -4   9      632.21      616.19     10.73 o 
   1  -4   9      177.22      185.89      4.19 o 
   2  -4   9      501.09      494.95     10.70 o 
   3  -4   9        6.12        5.37      0.99 o 
   4  -4   9       28.33       30.93      2.83 o 
   5  -4   9       25.77       24.88      2.00 o 
   6  -4   9       15.66       19.38      1.93 o 
   7  -4   9       33.11       32.57      2.25 o 
   8  -4   9      355.07      351.05     13.34 o 
 -12  -3   9        9.55       11.60      2.23 o 
 -11  -3   9        0.47        1.57      1.60 o 
 -10  -3   9       11.15       15.48      2.33 o 
  -9  -3   9       74.31       85.78      4.71 o 
  -8  -3   9       31.47       28.39      2.76 o 
  -7  -3   9       25.68       28.24      2.83 o 
  -6  -3   9        5.88        5.50      0.76 o 
  -5  -3   9      273.28      259.58      8.16 o 
  -4  -3   9       23.24       20.64      1.43 o 
  -3  -3   9       18.68       11.34      0.75 o 
  -2  -3   9       54.23       51.04      1.70 o 
  -1  -3   9     1045.89     1006.67     16.95 o 
   0  -3   9       76.40       76.41      1.74 o 
   1  -3   9       25.03       23.16      1.30 o 
   2  -3   9       42.03       40.99      1.67 o 
   3  -3   9       12.21       11.46      1.31 o 
   4  -3   9        4.89        6.97      1.00 o 
   5  -3   9      182.12      199.49      4.51 o 
   6  -3   9       21.77       20.27      1.82 o 
   7  -3   9        9.74        8.25      1.16 o 
   8  -3   9        6.26        3.26      2.09 o 
   9  -3   9       40.81       33.58      3.62 o 
 -12  -2   9        2.15        1.87      1.12 o 
 -11  -2   9       10.34        8.98      1.36 o 
 -10  -2   9       29.57       35.11      2.98 o 
  -9  -2   9      231.73      247.53      9.61 o 
  -8  -2   9       80.61       76.26      4.16 o 
  -7  -2   9       47.56       50.11      3.24 o 
  -6  -2   9       94.96       82.12      4.15 o 
  -5  -2   9      161.38      158.47      4.06 o 
  -4  -2   9       45.39       43.40      2.26 o 
  -3  -2   9      500.30      466.12     10.85 o 
  -2  -2   9      281.47      269.77      4.91 o 
  -1  -2   9      833.16      779.23     13.16 o 
   0  -2   9        1.05        0.52      0.42 o 
   1  -2   9      244.26      271.46      4.44 o 
   2  -2   9       51.01       63.88      3.20 o 
   3  -2   9        9.85       11.24      1.24 o 
   4  -2   9       22.46       26.00      1.49 o 
   5  -2   9      174.99      166.91      3.89 o 
   6  -2   9      104.24      115.25      3.77 o 
   7  -2   9      986.92      976.96     21.56 o 
   8  -2   9       53.58       53.54      3.54 o 
   9  -2   9       90.78       98.18      3.37 o 
 -12  -1   9       11.75       16.13      2.25 o 
 -11  -1   9       32.22       35.11      2.92 o 
 -10  -1   9       40.69       50.17      2.32 o 
  -9  -1   9        6.20        5.84      1.07 o 
  -8  -1   9      418.18      403.29     14.17 o 
  -7  -1   9       47.49       47.33      2.95 o 
  -6  -1   9       26.33       22.83      2.09 o 
  -5  -1   9       13.10       14.03      1.58 o 
  -4  -1   9      423.71      365.91      8.35 o 
  -3  -1   9       21.95       18.64      1.30 o 
  -2  -1   9       29.51       23.04      1.92 o 
  -1  -1   9      271.80      244.94      4.50 o 
   0  -1   9      144.30      145.73      2.65 o 
   1  -1   9        0.17        1.07      0.40 o 
   2  -1   9      290.25      264.81      4.08 o 
   3  -1   9       17.81       12.77      0.98 o 
   4  -1   9     1229.36     1217.98     17.71 o 
   5  -1   9      297.27      301.40      5.94 o 
   6  -1   9       11.71       11.42      1.37 o 
   7  -1   9        0.35        1.08      0.85 o 
   8  -1   9       18.76       14.14      1.59 o 
   9  -1   9       48.70       50.93      4.30 o 
  10  -1   9       10.34        6.69      2.10 o 
 -12   0   9        1.09        0.90      1.33 o 
 -11   0   9       19.44       32.72      2.77 o 
 -10   0   9       30.59       37.84      2.76 o 
  -9   0   9       42.31       42.89      2.73 o 
  -8   0   9       95.52       90.54      4.14 o 
  -7   0   9        8.31        8.46      0.92 o 
  -6   0   9      291.94      258.40      9.21 o 
  -5   0   9       79.13       71.25      3.35 o 
  -4   0   9      268.18      234.20      8.46 o 
  -3   0   9      325.32      293.53      5.73 o 
  -2   0   9      633.27      592.85     14.98 o 
  -1   0   9       93.12       73.30      2.93 o 
   0   0   9      141.76      149.24      2.59 o 
   1   0   9      325.45      366.23      6.62 o 
   2   0   9      315.01      321.01      4.70 o 
   3   0   9      187.13      178.08      2.98 o 
   4   0   9        7.33       17.79      0.99 o 
   5   0   9        3.39        8.11      0.92 o 
   6   0   9      259.34      269.73      5.43 o 
   7   0   9      187.63      190.37      3.95 o 
   8   0   9        7.79        5.16      1.22 o 
   9   0   9       94.63      100.80      3.41 o 
  10   0   9        1.37        0.86      1.00 o 
  11   0   9       35.67       34.32      3.52 o 
 -12   1   9        1.10        2.31      1.41 o 
 -11   1   9       18.46       28.10      2.43 o 
 -10   1   9        5.06        7.58      1.51 o 
  -9   1   9        0.05        0.20      0.96 o 
  -8   1   9       99.97       98.72      4.18 o 
  -7   1   9       22.41       22.13      1.73 o 
  -6   1   9        0.12        0.51      0.47 o 
  -5   1   9      526.83      461.53     15.37 o 
  -4   1   9       18.45       17.90      1.27 o 
  -3   1   9      267.10      249.42      7.23 o 
  -2   1   9      302.50      281.85      5.54 o 
  -1   1   9      188.54      183.07      9.81 o 
   0   1   9       35.64       52.42      1.89 o 
   1   1   9     1045.34      948.96     13.72 o 
   2   1   9     1078.41     1004.45     14.69 o 
   3   1   9      262.89      253.55      3.87 o 
   4   1   9        2.71        8.98      0.91 o 
   5   1   9      855.42      793.11     11.73 o 
   6   1   9        2.20        2.21      0.69 o 
   7   1   9       12.02       14.02      1.03 o 
   8   1   9       63.51       63.89      3.45 o 
   9   1   9       25.31       24.52      1.81 o 
  10   1   9        7.15        6.62      1.23 o 
  11   1   9        4.81        7.81      2.17 o 
 -11   2   9        4.46        7.42      1.51 o 
 -10   2   9        0.64        1.59      1.00 o 
  -9   2   9        0.05        1.25      0.89 o 
  -8   2   9       37.79       35.64      2.04 o 
  -7   2   9        4.41        2.81      0.69 o 
  -6   2   9      104.60      102.34      3.78 o 
  -5   2   9      225.78      203.39      5.19 o 
  -4   2   9      283.85      244.91     11.09 o 
  -3   2   9       16.49       15.52      1.16 o 
  -2   2   9        0.01        1.48      0.56 o 
  -1   2   9      209.14      191.25      3.92 o 
   0   2   9      311.08      263.26     13.47 o 
   1   2   9     1565.95     1583.07     22.43 o 
   2   2   9      140.93      115.25      3.44 o 
   3   2   9     1925.21     2005.72     25.73 o 
   4   2   9      182.88      196.46      3.16 o 
   5   2   9      512.17      506.62      7.84 o 
   6   2   9      444.70      456.41      8.20 o 
   7   2   9       44.98       46.68      1.58 o 
   8   2   9       63.92       62.14      2.89 o 
   9   2   9       78.29       74.45      2.85 o 
  10   2   9       59.48       58.71      2.51 o 
  11   2   9      313.41      310.16      8.59 o 
  12   2   9       89.57       95.31      3.85 o 
 -11   3   9        0.16       -0.96      0.96 o 
 -10   3   9        8.39       11.47      1.42 o 
  -9   3   9       19.37       18.00      1.59 o 
  -8   3   9      357.19      368.94     12.35 o 
  -5   3   9       53.93       49.48      3.14 o 
  -4   3   9      108.21      104.49      6.55 o 
  -3   3   9       22.99       24.73      1.23 o 
  -2   3   9       45.40       29.15      1.46 o 
  -1   3   9      110.34       91.78      2.28 o 
   0   3   9     2314.74     2248.27     54.59 o 
   1   3   9      992.62     1015.48     20.10 o 
   2   3   9        3.47        0.84      0.33 o 
   3   3   9     2238.81     2191.93     33.47 o 
   4   3   9        9.99       14.03      0.75 o 
   5   3   9      324.93      330.10      6.01 o 
   6   3   9      147.77      140.43      2.84 o 
   7   3   9       25.77       35.25      1.38 o 
   8   3   9       54.58       58.47      2.02 o 
   9   3   9      237.72      256.76      6.38 o 
  10   3   9       27.95       23.51      1.78 o 
  11   3   9       10.12       11.51      1.18 o 
  12   3   9      104.94      105.41      2.93 o 
 -10   4   9       20.52       27.95      2.10 o 
  -9   4   9        0.79        1.06      0.83 o 
  -8   4   9       10.99       11.22      1.06 o 
  -6   4   9       25.89       25.45      2.69 o 
  -5   4   9        0.00       -1.03      1.03 o 
  -4   4   9      111.75      108.34      5.60 o 
  -3   4   9       67.95       60.84      4.74 o 
  -2   4   9      239.68      184.98      7.27 o 
  -1   4   9       34.67       39.70      1.27 o 
   0   4   9        3.92        5.65      0.45 o 
   1   4   9      701.61      728.43     34.00 o 
   2   4   9      340.83      331.69     11.30 o 
   3   4   9       10.07       20.22      1.33 o 
   4   4   9       10.13        9.60      0.62 o 
   5   4   9      287.07      293.11      5.76 o 
   6   4   9       76.62       90.30      1.89 o 
   7   4   9        1.02        0.31      0.59 o 
   8   4   9      139.88      130.15      3.18 o 
   9   4   9        9.95       12.30      1.12 o 
  10   4   9      175.95      172.78      4.78 o 
  11   4   9      362.23      350.00      6.89 o 
  12   4   9        9.28        9.40      1.77 o 
  13   4   9       49.88       49.61      4.06 o 
 -10   5   9       24.25       34.80      2.32 o 
  -9   5   9       73.53       83.17      3.66 o 
  -8   5   9        2.44        2.67      0.79 o 
  -7   5   9       21.16       15.39      4.06 o 
  -6   5   9        4.60        2.28      1.60 o 
  -5   5   9      113.59      105.83     12.58 o 
  -4   5   9        5.60        3.92      3.10 o 
  -3   5   9      370.18      361.38     18.33 o 
  -2   5   9      431.99      396.04      7.90 o 
  -1   5   9      547.85      432.05      8.69 o 
   0   5   9       92.31       82.08      2.71 o 
   1   5   9       12.13        8.67      0.82 o 
   2   5   9      605.46      565.29     10.03 o 
   3   5   9       40.62       35.63      1.25 o 
   4   5   9      153.80      153.02      3.19 o 
   5   5   9      263.99      293.98      4.04 o 
   6   5   9      534.08      572.82      7.81 o 
   7   5   9       10.48        9.70      0.82 o 
   8   5   9       56.33       70.52      2.16 o 
   9   5   9       32.59       34.86      2.09 o 
  10   5   9      139.36      130.65      3.38 o 
  11   5   9       39.65       39.02      1.88 o 
  12   5   9       18.93       16.72      1.68 o 
  13   5   9        7.90        6.51      2.05 o 
  -9   6   9       10.55        9.15      1.31 o 
  -8   6   9        4.63        3.99      0.96 o 
  -7   6   9        0.45       -0.50      0.61 o 
  -6   6   9       21.68       20.77      1.26 o 
  -5   6   9        0.16        0.58      0.38 o 
  -4   6   9       15.76       13.21      0.94 o 
  -3   6   9      325.46      314.46      9.36 o 
  -2   6   9      128.68      128.35      2.93 o 
  -1   6   9       82.83       80.81      2.10 o 
   0   6   9      406.12      369.18      7.67 o 
   1   6   9       22.09       33.46      1.66 o 
   2   6   9      249.14      212.08      5.27 o 
   3   6   9      176.98      160.00      2.89 o 
   4   6   9      222.00      217.45      4.21 o 
   5   6   9      755.23      707.91      8.78 o 
   6   6   9     1501.17     1500.68     19.53 o 
   7   6   9     1299.22     1250.02     20.51 o 
   8   6   9       18.17       10.35      0.88 o 
   9   6   9       86.04       81.51      2.62 o 
  10   6   9      365.00      347.14      5.98 o 
  11   6   9        6.18        5.50      1.33 o 
  12   6   9       67.83       68.70      3.01 o 
  13   6   9        1.21       -0.95      0.95 o 
  -9   7   9        1.86        1.41      1.07 o 
  -8   7   9        5.36        5.62      1.19 o 
  -7   7   9        4.64        4.11      2.79 o 
  -6   7   9       38.61       38.48      4.16 o 
  -5   7   9       24.70       24.88      1.97 o 
  -4   7   9     1008.64      947.55     17.01 o 
  -3   7   9       12.91       12.09      0.95 o 
  -2   7   9      128.05      108.70      2.54 o 
  -1   7   9      609.18      581.94     11.70 o 
   0   7   9        0.03       -0.03      0.47 o 
   1   7   9      227.85      206.42      3.80 o 
   2   7   9      365.84      345.54      6.12 o 
   3   7   9      959.66      938.90     13.52 o 
   4   7   9      167.79      168.13      2.99 o 
   5   7   9      211.07      208.94      4.03 o 
   6   7   9       45.22       45.94      1.30 o 
   7   7   9     1306.65     1286.03     21.09 o 
   8   7   9      283.07      276.19      5.44 o 
   9   7   9      188.52      186.05      3.67 o 
  10   7   9        8.40        8.36      1.05 o 
  11   7   9        0.94       -0.23      1.03 o 
  12   7   9        7.07        5.91      1.32 o 
  13   7   9       78.41       79.93      4.07 o 
  14   7   9       32.01       28.89      3.41 o 
  -8   8   9        5.66        6.79      1.38 o 
  -7   8   9       84.90       93.34      4.26 o 
  -6   8   9       18.25       19.59      1.66 o 
  -5   8   9       36.01       32.72      2.35 o 
  -4   8   9      110.99      113.08      2.77 o 
  -3   8   9      131.06      127.44      3.00 o 
  -2   8   9      207.06      186.83      4.03 o 
  -1   8   9       20.92       18.14      1.03 o 
   0   8   9        8.18       10.29      0.84 o 
   1   8   9      336.63      305.27      5.43 o 
   2   8   9     1244.70     1163.69     19.18 o 
   3   8   9      195.10      158.62      3.28 o 
   4   8   9        6.63        5.92      0.60 o 
   5   8   9      832.55      842.21     12.41 o 
   6   8   9      249.35      251.04      3.91 o 
   7   8   9      106.80      100.92      2.59 o 
   8   8   9        0.37       -0.30      0.58 o 
   9   8   9       10.90        8.73      1.18 o 
  10   8   9        0.01        0.04      0.73 o 
  11   8   9        0.14        1.03      1.27 o 
  12   8   9       17.02       16.22      2.20 o 
  13   8   9        0.10        0.98      1.57 o 
  14   8   9        0.00        2.01      1.05 o 
  -7   9   9        5.71        8.58      1.48 o 
  -6   9   9        4.15        3.65      1.19 o 
  -5   9   9       74.74       69.62      3.02 o 
  -4   9   9        5.01        6.92      0.79 o 
  -3   9   9       29.51       26.61      1.27 o 
  -2   9   9       78.38       77.28      5.08 o 
  -1   9   9       14.03       13.46      1.00 o 
   0   9   9        6.59        8.01      0.82 o 
   1   9   9       26.04       22.47      0.96 o 
   2   9   9      184.77      176.55      3.53 o 
   3   9   9      258.59      235.11      4.54 o 
   4   9   9        0.50        4.51      0.54 o 
   5   9   9        0.56        0.71      0.50 o 
   6   9   9      984.90     1022.01     15.02 o 
   7   9   9      181.79      197.87      4.17 o 
   8   9   9       55.12       50.09      1.85 o 
   9   9   9        3.03        4.54      1.03 o 
  10   9   9      234.13      218.75      6.27 o 
  11   9   9        5.60        5.32      1.11 o 
  12   9   9      112.33      117.14      3.52 o 
  13   9   9      138.27      147.51      4.93 o 
  14   9   9        1.44        1.43      1.10 o 
  -6  10   9        1.90        2.16      1.25 o 
  -5  10   9        4.84        5.18      1.36 o 
  -4  10   9        5.03        5.27      0.89 o 
  -3  10   9       29.37       28.93      1.43 o 
  -2  10   9        8.45        8.29      1.02 o 
  -1  10   9        2.77        4.36      0.77 o 
   0  10   9        4.61        5.28      1.39 o 
   1  10   9      140.44      118.22      2.54 o 
   2  10   9      221.30      197.75      3.95 o 
   3  10   9       11.77        9.87      0.82 o 
   4  10   9       73.59       88.18      1.90 o 
   5  10   9        2.06        2.09      0.77 o 
   6  10   9       59.17       53.35      1.59 o 
   7  10   9        0.64       -0.65      0.71 o 
   8  10   9        0.20        0.10      0.66 o 
   9  10   9        1.92        0.86      0.87 o 
  10  10   9      330.73      342.33      8.88 o 
  11  10   9       40.76       32.11      3.17 o 
  12  10   9       35.60       38.46      2.08 o 
  13  10   9        6.49        5.93      1.39 o 
  14  10   9       61.16       58.15      2.92 o 
  -5  11   9       19.24       21.37      2.31 o 
  -4  11   9        0.19       -0.06      1.12 o 
  -3  11   9       27.23       29.12      1.64 o 
  -2  11   9       10.34        7.32      0.93 o 
  -1  11   9        9.00        9.24      0.98 o 
   0  11   9      408.78      407.75      8.33 o 
   1  11   9       16.10       18.55      0.96 o 
   2  11   9       71.36       69.54      1.93 o 
   3  11   9      358.87      378.94      6.97 o 
   4  11   9      131.53      129.53      3.03 o 
   5  11   9      238.35      234.78      4.79 o 
   6  11   9        0.19        2.74      0.63 o 
   7  11   9       28.20       27.09      1.73 o 
   8  11   9       37.73       38.43      1.72 o 
   9  11   9       15.84       12.00      1.29 o 
  10  11   9      138.28      127.95      4.45 o 
  11  11   9      262.33      251.61      7.17 o 
  12  11   9       53.95       53.39      4.77 o 
  13  11   9       40.50       33.08      2.38 o 
  -4  12   9        7.00        7.83      1.72 o 
  -3  12   9       50.58       48.88      3.36 o 
  -2  12   9       50.97       50.72      2.30 o 
  -1  12   9        3.72        3.45      0.87 o 
   0  12   9      115.96      116.80      3.34 o 
   1  12   9      320.65      307.00      5.42 o 
   2  12   9      238.00      243.12      6.29 o 
   3  12   9        6.08        4.33      0.73 o 
   4  12   9       13.97       15.55      1.14 o 
   5  12   9       24.69       19.85      1.06 o 
   6  12   9        9.34        9.02      0.86 o 
   7  12   9       47.26       44.44      2.12 o 
   8  12   9       47.95       51.32      2.62 o 
   9  12   9      139.29      144.44      3.95 o 
  10  12   9        3.23        2.58      1.27 o 
  11  12   9       31.47       28.79      2.32 o 
  12  12   9        3.92        3.78      1.77 o 
  13  12   9        0.94       -0.84      1.19 o 
  -3  13   9        3.02        2.33      1.53 o 
  -2  13   9       58.07       59.87      3.96 o 
  -1  13   9       33.57       33.37      1.95 o 
   0  13   9        6.77        8.29      1.21 o 
   1  13   9        3.89        3.57      0.88 o 
   2  13   9      117.16      106.25      4.67 o 
   3  13   9       23.03       24.51      1.55 o 
   4  13   9        7.82        7.80      1.30 o 
   5  13   9        3.42        6.47      0.92 o 
   6  13   9      116.59      116.84      2.63 o 
   7  13   9       74.99       74.03      3.63 o 
   8  13   9       67.11       71.81      5.17 o 
   9  13   9      496.42      504.27     12.27 o 
  10  13   9        0.06       -0.37      0.90 o 
  11  13   9       19.31       19.10      2.69 o 
  12  13   9       11.11       11.97      1.83 o 
  13  13   9        0.24        1.26      1.34 o 
  -1  14   9        0.71        0.75      0.94 o 
   0  14   9       54.25       49.62      2.48 o 
   1  14   9        0.11        0.37      0.90 o 
   2  14   9        3.74        3.46      0.84 o 
   3  14   9        3.83        5.43      1.47 o 
   4  14   9       33.95       32.82      1.56 o 
   5  14   9      158.42      164.47      3.72 o 
   6  14   9       23.73       25.46      1.76 o 
   7  14   9       25.97       30.08      2.17 o 
   8  14   9      337.15      364.14      9.32 o 
   9  14   9      148.57      160.90      5.31 o 
  10  14   9       25.60       23.08      2.41 o 
  11  14   9       40.79       39.86      2.89 o 
  12  14   9       25.23       20.96      2.28 o 
   1  15   9       90.15       91.11      3.58 o 
   2  15   9        2.74        2.53      0.74 o 
   3  15   9        5.31        4.17      0.92 o 
   4  15   9       47.85       44.98      3.37 o 
   5  15   9        0.95        1.37      0.89 o 
   6  15   9        1.94        1.89      1.78 o 
   7  15   9       93.07       82.31      5.72 o 
   8  15   9       71.13       61.20      5.11 o 
   9  15   9       11.78        8.75      1.76 o 
  10  15   9        1.23       -1.34      1.34 o 
  11  15   9        4.66        3.22      1.60 o 
   3  16   9        2.89        3.16      0.92 o 
   4  16   9       34.42       37.68      3.09 o 
   5  16   9       34.43       34.15      3.29 o 
   6  16   9       60.89       64.47      4.44 o 
   7  16   9       52.51       55.08      4.37 o 
   8  16   9       44.03       46.93      2.71 o 
   9  16   9        9.26        4.12      2.03 o 
  -6 -10  10        3.94        4.82      1.04 o 
  -5 -10  10        6.86        7.04      1.65 o 
  -4 -10  10        4.79        4.24      1.31 o 
  -3 -10  10       62.13       66.21      4.16 o 
  -9  -9  10        0.03       -1.32      1.32 o 
  -8  -9  10        6.69        7.13      1.93 o 
  -7  -9  10       65.72       70.65      4.46 o 
  -6  -9  10       11.77       10.05      2.25 o 
  -5  -9  10       20.72       23.00      2.11 o 
  -4  -9  10       70.31       66.59      3.49 o 
  -3  -9  10        3.12        1.58      1.19 o 
  -2  -9  10      255.26      245.44      7.24 o 
  -1  -9  10      212.74      208.58      6.55 o 
   0  -9  10       58.10       52.90      3.19 o 
 -10  -8  10        6.54        7.07      1.23 o 
  -9  -8  10       17.11       19.73      1.93 o 
  -8  -8  10       29.63       32.31      2.35 o 
  -7  -8  10       24.14       27.36      4.51 o 
  -6  -8  10       18.15       21.72      2.69 o 
  -5  -8  10       14.93       15.51      1.39 o 
  -4  -8  10       14.04       12.80      2.71 o 
  -3  -8  10       10.02        7.83      1.32 o 
  -2  -8  10       11.90        8.11      1.25 o 
  -1  -8  10        0.89       -0.45      1.16 o 
   0  -8  10       79.56       79.27      4.91 o 
   1  -8  10       59.45       56.02      6.58 o 
   2  -8  10        2.91        0.54      1.35 o 
 -11  -7  10        1.27       -0.83      2.10 o 
 -10  -7  10       54.11       66.37      5.14 o 
  -9  -7  10      156.28      181.38      5.37 o 
  -8  -7  10       60.39       69.35      3.08 o 
  -7  -7  10        0.25        1.64      1.08 o 
  -6  -7  10        1.97        0.71      1.14 o 
  -5  -7  10       17.91       15.46      1.50 o 
  -4  -7  10        9.02       11.29      1.76 o 
  -3  -7  10        1.84        1.03      1.10 o 
  -2  -7  10      194.17      181.73     11.35 o 
  -1  -7  10       19.04       17.27      1.55 o 
   0  -7  10      277.21      264.95      7.50 o 
   1  -7  10        8.53        7.05      1.60 o 
   2  -7  10        0.02       -0.57      1.20 o 
   3  -7  10        0.33        2.13      1.41 o 
   4  -7  10       19.08       21.44      2.25 o 
 -11  -6  10        0.22       -1.75      1.75 o 
 -10  -6  10       10.69        8.99      2.52 o 
  -9  -6  10       16.30       13.92      1.66 o 
  -8  -6  10        0.28        0.20      1.44 o 
  -7  -6  10        4.80        5.85      1.22 o 
  -6  -6  10        1.68        2.17      1.04 o 
  -5  -6  10       16.41       16.35      1.75 o 
  -4  -6  10       13.65       13.91      1.12 o 
  -3  -6  10      141.59      145.39      4.29 o 
  -2  -6  10       14.07       13.96      1.88 o 
  -1  -6  10       11.60       11.75      2.04 o 
   0  -6  10      139.73      148.66      4.00 o 
   1  -6  10       12.39       11.66      1.94 o 
   2  -6  10       20.41       19.27      1.86 o 
   3  -6  10       69.77       64.13      3.21 o 
   4  -6  10       50.39       48.44      2.40 o 
   5  -6  10       18.06       22.26      2.26 o 
 -11  -5  10        5.78        7.87      2.38 o 
 -10  -5  10        3.24        1.17      1.97 o 
  -9  -5  10       12.08       15.43      2.56 o 
  -8  -5  10      316.88      325.34     13.85 o 
  -7  -5  10        8.80        7.26      1.24 o 
  -6  -5  10      228.77      234.53      6.42 o 
  -5  -5  10      248.36      240.73      7.49 o 
  -4  -5  10       17.95       16.02      1.04 o 
  -3  -5  10     1214.94     1200.52     30.44 o 
  -2  -5  10       45.58       48.98      1.97 o 
  -1  -5  10      351.10      339.59      8.41 o 
   0  -5  10        3.61        4.62      0.94 o 
   1  -5  10        1.45        1.76      0.82 o 
   2  -5  10        6.86        8.82      1.71 o 
   3  -5  10      320.45      329.11      9.14 o 
   4  -5  10      175.50      177.85      6.99 o 
   5  -5  10       74.82       69.35      3.40 o 
   6  -5  10       19.45       19.59      2.08 o 
 -12  -4  10       12.09       15.36      2.63 o 
 -11  -4  10       47.71       52.73      4.11 o 
 -10  -4  10        7.35        5.51      1.97 o 
  -9  -4  10       86.34       92.54      5.20 o 
  -8  -4  10       13.39       13.16      2.25 o 
  -7  -4  10      106.99      107.80      3.23 o 
  -6  -4  10      379.70      392.21     12.25 o 
  -5  -4  10      120.97      112.49      3.68 o 
  -4  -4  10        9.52        7.67      1.94 o 
  -3  -4  10       12.15       10.03      1.10 o 
  -2  -4  10      261.46      266.00      5.61 o 
  -1  -4  10      220.56      228.08      5.00 o 
   0  -4  10       10.85       10.41      1.11 o 
   1  -4  10      382.20      401.58      7.57 o 
   2  -4  10       29.79       29.11      1.56 o 
   3  -4  10       33.16       38.04      3.25 o 
   4  -4  10      109.80      112.76      3.23 o 
   5  -4  10      222.81      216.90      5.28 o 
   6  -4  10        5.03        4.04      1.45 o 
   7  -4  10        6.28        4.90      1.43 o 
 -12  -3  10        1.73        3.27      1.82 o 
 -11  -3  10       11.38       11.90      2.29 o 
 -10  -3  10       27.04       29.49      3.02 o 
  -9  -3  10       40.93       36.46      3.25 o 
  -8  -3  10       17.63       15.53      2.20 o 
  -7  -3  10       52.98       53.20      3.64 o 
  -6  -3  10      390.86      414.94      9.71 o 
  -5  -3  10      257.26      247.46      6.31 o 
  -4  -3  10      129.83      119.90      3.74 o 
  -3  -3  10        8.76        8.13      1.10 o 
  -2  -3  10       32.66       29.37      1.32 o 
  -1  -3  10      163.83      142.17      2.79 o 
   0  -3  10      196.96      190.00      3.93 o 
   1  -3  10       51.19       47.13      1.81 o 
   2  -3  10      823.82      802.63     13.79 o 
   3  -3  10       62.96       60.07      2.53 o 
   4  -3  10      348.63      368.36      8.54 o 
   5  -3  10       83.07       81.36      2.69 o 
   6  -3  10        0.07       -0.58      1.25 o 
   7  -3  10       37.49       33.28      5.89 o 
   8  -3  10        8.91       10.30      1.58 o 
 -12  -2  10        4.32        5.67      1.87 o 
 -11  -2  10        0.03        0.28      1.42 o 
 -10  -2  10        0.22        2.02      1.43 o 
  -9  -2  10       12.89       18.49      2.31 o 
  -8  -2  10        0.48       -1.19      1.19 o 
  -7  -2  10       45.77       49.62      3.34 o 
  -6  -2  10       12.02       10.37      1.77 o 
  -5  -2  10       10.14        9.48      0.80 o 
  -4  -2  10        0.90        0.10      0.61 o 
  -3  -2  10      112.06      113.21      3.47 o 
  -2  -2  10        3.48        4.85      0.58 o 
  -1  -2  10      147.80      130.41      2.87 o 
   0  -2  10     1007.31     1008.76     14.76 o 
   1  -2  10      152.88      146.54      2.67 o 
   2  -2  10        6.80        3.05      0.73 o 
   3  -2  10      107.43      103.99      2.80 o 
   4  -2  10       52.35       47.28      2.24 o 
   5  -2  10       11.76       12.78      1.23 o 
   6  -2  10       21.11       24.89      1.86 o 
   7  -2  10        0.29       -1.13      1.24 o 
   8  -2  10       48.70       55.47      2.92 o 
   9  -2  10       22.41       19.03      1.74 o 
 -12  -1  10        7.57        6.86      1.79 o 
 -11  -1  10        7.52        5.84      1.71 o 
 -10  -1  10       29.89       29.49      2.66 o 
  -9  -1  10        3.56        6.78      1.58 o 
  -8  -1  10       60.65       62.51      3.66 o 
  -7  -1  10      405.41      396.12     14.06 o 
  -6  -1  10        3.41        3.26      1.19 o 
  -5  -1  10      104.22       94.00      4.50 o 
  -4  -1  10      186.67      175.65      7.63 o 
  -3  -1  10      163.96      173.78      4.55 o 
  -2  -1  10        0.12       -0.42      0.53 o 
  -1  -1  10      161.68      146.77      2.99 o 
   0  -1  10        3.91        3.58      0.52 o 
   1  -1  10     1564.10     1519.35     21.80 o 
   2  -1  10        8.35        7.90      0.81 o 
   3  -1  10      106.35      110.03      3.09 o 
   4  -1  10       68.43       65.49      2.12 o 
   5  -1  10        2.33        2.84      0.87 o 
   6  -1  10      253.96      265.90      6.37 o 
   7  -1  10      305.17      298.55      6.14 o 
   8  -1  10       70.30       65.43      5.04 o 
   9  -1  10      463.60      467.94     21.56 o 
  10  -1  10       73.44       78.90      5.13 o 
 -11   0  10        0.30        0.39      0.96 o 
 -10   0  10       32.10       43.04      5.42 o 
  -9   0  10        4.56        4.63      1.30 o 
  -8   0  10      170.70      164.28      6.55 o 
  -7   0  10       38.06       29.69      2.40 o 
  -6   0  10        6.40        5.87      1.23 o 
  -5   0  10       46.82       41.42      2.55 o 
  -4   0  10      169.92      151.93      6.08 o 
  -3   0  10     1565.35     1505.27     35.71 o 
  -2   0  10     1722.88     1549.74     30.42 o 
  -1   0  10      155.45      146.55      3.61 o 
   0   0  10        5.50        5.30      0.66 o 
   1   0  10       34.81       38.18      1.18 o 
   2   0  10      108.02       99.73      1.98 o 
   3   0  10       53.13       57.76      1.47 o 
   4   0  10       19.61       17.47      1.15 o 
   5   0  10      388.62      400.79      8.90 o 
   6   0  10       31.25       22.68      1.44 o 
   7   0  10      154.24      157.07      3.34 o 
   8   0  10        1.03       -0.84      1.05 o 
   9   0  10        0.11        0.25      1.07 o 
  10   0  10        9.17       10.41      1.43 o 
 -11   1  10        4.06        4.11      1.41 o 
 -10   1  10       18.15       17.39      1.89 o 
  -9   1  10       14.79       13.01      1.61 o 
  -8   1  10       34.02       40.07      1.74 o 
  -7   1  10       68.46       69.05      3.25 o 
  -6   1  10        0.75        1.49      0.83 o 
  -5   1  10        0.73        1.97      0.85 o 
  -4   1  10        4.02        4.25      0.98 o 
  -3   1  10        3.63        2.72      0.79 o 
  -2   1  10      774.39      713.23     14.18 o 
  -1   1  10       59.13       53.15      1.74 o 
   0   1  10       51.60       55.91      1.23 o 
   1   1  10      396.15      355.16      5.53 o 
   2   1  10      143.07      151.10      2.78 o 
   3   1  10       58.78       46.94      1.50 o 
   4   1  10      385.26      360.40      6.65 o 
   5   1  10      818.40      810.54     13.80 o 
   6   1  10      130.54      130.41      3.24 o 
   7   1  10      144.92      144.45      4.01 o 
   8   1  10       25.81       31.13      1.73 o 
   9   1  10       87.12       88.03      3.24 o 
  10   1  10      287.17      289.27     13.69 o 
  11   1  10       33.11       31.45      3.44 o 
 -11   2  10       13.32       17.21      1.88 o 
 -10   2  10        0.19        0.37      0.97 o 
  -9   2  10       14.90       17.94      1.73 o 
  -8   2  10       11.16       10.12      1.21 o 
  -7   2  10        1.18        1.48      0.72 o 
  -6   2  10       25.35       21.84      1.53 o 
  -5   2  10       89.72       81.94      3.34 o 
  -4   2  10      462.61      427.19     11.80 o 
  -3   2  10      309.81      294.95      8.47 o 
  -2   2  10      163.82      137.34      4.48 o 
  -1   2  10        8.39        7.85      0.75 o 
   0   2  10      137.05      126.42      3.18 o 
   1   2  10       68.91       59.78      1.93 o 
   2   2  10       15.17       15.41      0.96 o 
   3   2  10      719.68      668.45      9.05 o 
   4   2  10     1474.96     1560.31     20.27 o 
   5   2  10      476.15      445.78      7.99 o 
   6   2  10       19.99       13.87      0.98 o 
   7   2  10      301.10      280.58      4.97 o 
   8   2  10        7.56        6.85      1.01 o 
   9   2  10        5.49        3.10      1.13 o 
  10   2  10        0.14        1.46      1.40 o 
  11   2  10       12.29       12.94      2.25 o 
  12   2  10       47.04       47.41      2.88 o 
 -10   3  10        1.47        0.75      0.99 o 
  -9   3  10       16.01       15.32      1.52 o 
  -5   3  10       17.89       15.90      3.73 o 
  -4   3  10       84.41       87.44      4.16 o 
  -3   3  10      396.87      331.94      9.34 o 
  -2   3  10       23.39       17.31      1.33 o 
  -1   3  10       11.82        8.82      0.75 o 
   0   3  10       33.20       31.66      3.94 o 
   1   3  10       15.44       20.46      1.43 o 
   2   3  10       70.41       84.27      4.09 o 
   3   3  10       64.75       58.25      2.01 o 
   4   3  10      238.76      228.79      3.89 o 
   5   3  10     1229.82     1215.69     17.41 o 
   6   3  10      216.73      243.49      4.87 o 
   7   3  10        0.14       -0.56      0.56 o 
   8   3  10      390.21      422.67      7.91 o 
   9   3  10       51.91       49.24      2.00 o 
  10   3  10       83.18       86.68      3.22 o 
  11   3  10      100.79      103.77      3.82 o 
  12   3  10        1.31        1.93      0.98 o 
 -10   4  10        8.75        6.29      1.11 o 
  -9   4  10        0.01       -0.60      0.71 o 
  -5   4  10       74.11       64.10      7.38 o 
  -4   4  10       83.53       76.12      5.57 o 
  -3   4  10        4.90        3.72      0.65 o 
  -2   4  10      243.91      213.26      4.55 o 
  -1   4  10        5.05        3.49      0.53 o 
   0   4  10      122.10      109.71      2.44 o 
   1   4  10      712.69      653.62     13.18 o 
   2   4  10     3278.41     3131.75     43.99 o 
   3   4  10      324.17      350.06      9.16 o 
   4   4  10        8.46        7.98      0.64 o 
   5   4  10      281.91      281.04      4.28 o 
   6   4  10      421.69      426.14      6.80 o 
   7   4  10       66.74       77.82      2.03 o 
   8   4  10        0.10       -0.14      0.66 o 
   9   4  10      310.51      318.57      6.93 o 
  10   4  10       13.05       15.82      3.04 o 
  11   4  10       41.86       40.00      1.97 o 
  12   4  10       40.59       40.33      2.75 o 
 -10   5  10        6.31        6.06      1.16 o 
  -9   5  10        0.29       -0.50      0.73 o 
  -6   5  10       23.69       17.46      4.06 o 
  -5   5  10       23.41       19.83      4.78 o 
  -4   5  10       24.92       26.79      3.35 o 
  -3   5  10       36.82       34.28      1.17 o 
  -2   5  10      263.14      269.24      5.62 o 
  -1   5  10      181.14      149.71      3.43 o 
   0   5  10        0.41        0.39      0.47 o 
   1   5  10      366.90      373.92     11.83 o 
   2   5  10      533.00      468.16      9.77 o 
   3   5  10        3.07        0.63      0.41 o 
   4   5  10      383.81      357.45      5.66 o 
   5   5  10      353.66      343.14      5.03 o 
   6   5  10      210.03      209.45      3.79 o 
   7   5  10      330.85      331.08      6.26 o 
   8   5  10        0.11        1.57      0.72 o 
   9   5  10       22.68       18.98      1.37 o 
  10   5  10        8.93        6.67      0.95 o 
  11   5  10       83.39       81.01      2.67 o 
  12   5  10        0.51        1.64      1.15 o 
  13   5  10       19.06       17.81      1.93 o 
  -9   6  10       20.15       21.55      1.70 o 
  -8   6  10        2.07        2.24      0.78 o 
  -6   6  10       45.90       49.55      9.32 o 
  -5   6  10      101.15       96.07      8.04 o 
  -4   6  10        0.11        0.41      0.53 o 
  -3   6  10       61.79       57.65      1.56 o 
  -2   6  10      212.68      209.56      4.54 o 
  -1   6  10      129.36      119.97      2.90 o 
   0   6  10      854.19      832.24     17.59 o 
   1   6  10       32.06       34.68      1.08 o 
   2   6  10      423.87      374.56      6.61 o 
   3   6  10      451.32      433.76      6.60 o 
   4   6  10        7.00        8.38      0.64 o 
   5   6  10        3.86        6.68      0.62 o 
   6   6  10        3.79        6.30      0.63 o 
   7   6  10       41.65       43.45      1.67 o 
   8   6  10      340.47      367.57      6.92 o 
   9   6  10       49.53       51.13      1.77 o 
  10   6  10       21.00       19.50      1.39 o 
  11   6  10      282.08      293.00      6.98 o 
  12   6  10        0.67       -0.89      1.03 o 
  13   6  10        3.56        2.81      1.18 o 
  -8   7  10        2.18        2.15      0.92 o 
  -7   7  10        2.98        1.19      0.77 o 
  -6   7  10       18.63       15.91      2.92 o 
  -5   7  10       69.24       68.14      1.77 o 
  -4   7  10        0.99        1.18      0.45 o 
  -3   7  10       38.14       37.28      2.78 o 
  -2   7  10       19.29       16.34      0.94 o 
  -1   7  10        4.55        3.76      0.60 o 
   0   7  10        1.49        0.31      0.51 o 
   1   7  10      997.47      920.93     15.13 o 
   2   7  10       62.41       58.77      1.60 o 
   3   7  10        1.24        2.85      0.55 o 
   4   7  10      904.26      884.73     12.97 o 
   5   7  10       13.62       12.27      0.79 o 
   6   7  10       42.95       46.55      3.12 o 
   7   7  10        2.69        6.00      0.82 o 
   8   7  10        8.34        5.13      0.82 o 
   9   7  10       35.68       39.75      2.27 o 
  10   7  10      214.78      199.77      4.01 o 
  11   7  10       79.27       67.67      3.29 o 
  12   7  10        3.93        4.96      1.32 o 
  13   7  10        1.22        2.03      1.27 o 
  -8   8  10        0.34        1.55      0.98 o 
  -7   8  10       37.80       45.67      2.60 o 
  -6   8  10       13.17       13.36      1.25 o 
  -5   8  10        2.34        1.44      0.61 o 
  -4   8  10      166.73      164.62      3.64 o 
  -3   8  10       21.87       18.04      1.02 o 
  -2   8  10      268.65      253.58      5.21 o 
  -1   8  10      234.53      207.64      4.71 o 
   0   8  10        5.05        3.79      1.11 o 
   1   8  10      599.68      571.38      9.61 o 
   2   8  10      416.50      379.82      6.69 o 
   3   8  10      240.58      237.37      4.54 o 
   4   8  10        2.34        2.13      0.49 o 
   5   8  10      673.47      654.81      9.90 o 
   6   8  10      122.82      112.50      2.40 o 
   7   8  10        0.75        0.72      0.63 o 
   8   8  10       40.10       39.61      1.66 o 
   9   8  10        3.46        2.86      0.99 o 
  10   8  10      629.90      640.12     13.56 o 
  11   8  10        7.03        7.80      1.19 o 
  12   8  10       21.33       18.21      1.90 o 
  13   8  10       45.28       43.65      3.04 o 
  -7   9  10       13.25       14.02      1.64 o 
  -6   9  10       27.56       27.07      2.12 o 
  -5   9  10        7.56        7.39      1.41 o 
  -4   9  10       20.13       22.47      1.19 o 
  -3   9  10      101.29       97.22      4.19 o 
  -2   9  10       44.66       42.53      1.59 o 
  -1   9  10       41.69       35.58      1.78 o 
   0   9  10       25.41       25.73      1.31 o 
   1   9  10        5.14        6.33      0.54 o 
   2   9  10        0.05        0.25      0.54 o 
   3   9  10      385.02      350.07      6.38 o 
   4   9  10      179.33      179.34      3.16 o 
   5   9  10       61.21       57.28      2.41 o 
   6   9  10      369.39      399.67      6.45 o 
   7   9  10        1.78        1.82      0.81 o 
   8   9  10      169.70      156.28      4.58 o 
   9   9  10      625.19      644.26     11.42 o 
  10   9  10      130.38      133.17      4.10 o 
  11   9  10      108.34      106.58      3.99 o 
  12   9  10        0.07        0.72      0.94 o 
  13   9  10        3.01        2.99      1.47 o 
  -6  10  10       27.41       31.04      2.41 o 
  -5  10  10       38.42       39.61      2.72 o 
  -4  10  10       32.32       34.29      1.63 o 
  -3  10  10       14.90       10.79      1.12 o 
  -2  10  10       96.42      101.00      4.14 o 
  -1  10  10      163.95      160.10      5.75 o 
   0  10  10      192.05      194.71      8.93 o 
   1  10  10        6.20        7.31      0.89 o 
   2  10  10       74.24       67.45      1.83 o 
   3  10  10       15.18       16.11      1.21 o 
   4  10  10       75.91       80.99      2.21 o 
   5  10  10       15.59       11.12      0.79 o 
   6  10  10      111.41      127.70      2.68 o 
   7  10  10      560.22      562.49     11.77 o 
   8  10  10      125.58      134.88      4.07 o 
   9  10  10      270.55      306.60      7.57 o 
  10  10  10       25.56       25.08      2.72 o 
  11  10  10        1.34        2.39      1.25 o 
  12  10  10       31.11       33.10      2.46 o 
  13  10  10       27.58       26.07      1.89 o 
  -5  11  10        0.65        0.79      1.20 o 
  -4  11  10       83.86       90.14      4.52 o 
  -3  11  10       24.65       24.46      2.63 o 
  -2  11  10       17.76       16.48      1.22 o 
  -1  11  10       12.04       11.71      1.07 o 
   0  11  10       11.17       10.04      1.16 o 
   1  11  10       11.93       12.23      1.10 o 
   2  11  10        5.92        4.73      0.65 o 
   3  11  10        3.68        5.23      0.73 o 
   4  11  10        0.34       -0.53      0.53 o 
   5  11  10      594.91      562.30      8.65 o 
   6  11  10        3.88        2.45      0.63 o 
   7  11  10        0.19        0.10      0.80 o 
   8  11  10       79.30       84.42      2.94 o 
   9  11  10       23.37       19.35      1.57 o 
  10  11  10       13.12       16.69      1.81 o 
  11  11  10       88.02       86.18      5.29 o 
  12  11  10       13.14        9.62      1.69 o 
  13  11  10        0.17       -0.12      1.24 o 
  -4  12  10       24.26       21.33      2.42 o 
  -3  12  10       94.00      101.46      3.38 o 
  -2  12  10        0.75        0.71      0.79 o 
  -1  12  10       40.14       38.35      1.97 o 
   0  12  10        4.16        5.02      0.94 o 
   1  12  10        0.34       -0.46      0.71 o 
   2  12  10       16.98       18.71      1.06 o 
   3  12  10      274.85      269.55      5.32 o 
   4  12  10       33.76       34.53      1.53 o 
   5  12  10      183.95      186.43      4.11 o 
   6  12  10      305.14      312.39      5.33 o 
   7  12  10       77.43       77.01      2.76 o 
   8  12  10        0.52        1.09      0.95 o 
   9  12  10        5.53        4.00      1.89 o 
  10  12  10        0.01        0.25      0.95 o 
  11  12  10        2.41        2.88      1.30 o 
  12  12  10      137.19      127.79      4.70 o 
  13  12  10        0.55       -0.19      2.52 o 
  -2  13  10       10.78       11.21      1.33 o 
  -1  13  10        8.42        8.54      1.22 o 
   0  13  10        1.99        2.78      1.01 o 
   1  13  10       33.07       32.63      3.40 o 
   2  13  10       43.28       43.43      1.74 o 
   3  13  10       38.81       42.08      2.18 o 
   4  13  10       48.60       44.56      1.75 o 
   5  13  10       78.39       80.22      2.44 o 
   6  13  10        0.00        0.26      0.61 o 
   7  13  10       32.34       28.71      3.05 o 
   8  13  10        2.13        3.77      1.26 o 
   9  13  10       11.81        8.77      1.61 o 
  10  13  10       33.23       33.02      2.04 o 
  11  13  10        0.79        0.36      1.27 o 
  12  13  10       39.01       33.15      2.61 o 
  -1  14  10        0.04        0.06      0.86 o 
   0  14  10        0.73       -0.51      0.80 o 
   1  14  10       66.87       63.66      4.98 o 
   2  14  10       81.22       74.76      3.10 o 
   3  14  10      150.12      150.98      3.73 o 
   4  14  10      197.38      200.15      5.75 o 
   5  14  10      134.53      144.39      4.99 o 
   6  14  10        2.47        0.78      0.83 o 
   7  14  10       11.03       12.56      1.58 o 
   8  14  10       10.20       11.21      1.66 o 
   9  14  10      119.17      118.22      4.39 o 
  10  14  10      167.89      168.00      5.52 o 
  11  14  10      462.19      465.81     13.69 o 
  12  14  10       12.35        9.98      3.63 o 
   1  15  10        1.15       -0.18      0.90 o 
   2  15  10       16.96       17.99      5.52 o 
   3  15  10       20.41       18.46      1.33 o 
   4  15  10        9.26        7.58      1.80 o 
   5  15  10       11.54       11.48      2.22 o 
   6  15  10       13.00       12.88      2.35 o 
   7  15  10        0.01       -0.04      1.69 o 
   8  15  10        0.28       -0.32      1.21 o 
   9  15  10       50.14       48.05      2.90 o 
  10  15  10      124.32      139.33      8.94 o 
  11  15  10       44.79       48.23      3.05 o 
   4  16  10       12.20       12.30      1.27 o 
   5  16  10       17.43       19.21      1.56 o 
   6  16  10       11.23       10.48      2.30 o 
   7  16  10       88.94       89.53      5.32 o 
   8  16  10       25.90       28.23      3.45 o 
   9  16  10       12.13       12.69      3.48 o 
  -7  -9  11       14.83       13.43      2.43 o 
  -6  -9  11       22.74       18.53      2.74 o 
  -5  -9  11       62.05       62.99      5.05 o 
  -4  -9  11       46.97       44.58      2.39 o 
  -3  -9  11       21.27       23.10      2.06 o 
  -2  -9  11        0.43        1.07      1.08 o 
  -9  -8  11        6.68        5.35      1.36 o 
  -8  -8  11       41.38       45.98      2.76 o 
  -7  -8  11       13.19       10.72      2.08 o 
  -6  -8  11       24.66       21.18      2.68 o 
  -5  -8  11       67.32       68.51      4.46 o 
  -4  -8  11       74.82       76.02      6.63 o 
  -3  -8  11       18.37       17.71      1.77 o 
  -2  -8  11      246.93      252.58      7.08 o 
  -1  -8  11        5.86        6.48      2.29 o 
   0  -8  11       33.49       33.03      2.65 o 
   1  -8  11      162.20      154.06      5.85 o 
 -10  -7  11        2.47        1.53      2.40 o 
  -9  -7  11       10.76       11.40      1.28 o 
  -8  -7  11       20.12       16.58      1.72 o 
  -7  -7  11        0.20       -0.44      1.08 o 
  -6  -7  11        1.32       -0.36      2.58 o 
  -5  -7  11      147.22      146.46      6.65 o 
  -4  -7  11        0.85        1.82      0.94 o 
  -3  -7  11       45.58       46.39      2.30 o 
  -2  -7  11      108.12      111.48      9.11 o 
  -1  -7  11        8.95        7.88      1.24 o 
   0  -7  11       19.18       18.83      2.04 o 
   1  -7  11        1.46        1.84      1.33 o 
   2  -7  11        6.21        7.84      2.22 o 
   3  -7  11      111.69      117.34      4.59 o 
 -10  -6  11        3.68        3.26      2.19 o 
  -9  -6  11        0.17        0.47      2.07 o 
  -8  -6  11       35.09       40.99      2.17 o 
  -7  -6  11        0.07       -0.82      0.95 o 
  -6  -6  11      104.43      106.33      5.71 o 
  -5  -6  11       54.41       52.38      2.79 o 
  -4  -6  11       71.64       68.47      2.19 o 
  -3  -6  11      214.32      201.08      5.48 o 
  -2  -6  11       83.47       85.69      3.16 o 
  -1  -6  11      174.49      177.51     11.38 o 
   0  -6  11      201.08      197.21      6.69 o 
   1  -6  11       13.68       12.62      2.61 o 
   2  -6  11        0.20       -0.68      1.37 o 
   3  -6  11        0.37       -0.32      1.24 o 
   4  -6  11        0.91        1.19      1.33 o 
 -11  -5  11        0.00       -0.53      1.92 o 
 -10  -5  11       31.17       32.25      3.65 o 
  -9  -5  11        5.27        1.45      1.98 o 
  -8  -5  11       83.41       98.70      5.93 o 
  -7  -5  11        0.19       -0.08      0.84 o 
  -6  -5  11        6.57        7.66      1.25 o 
  -5  -5  11       12.23       13.05      1.51 o 
  -4  -5  11       14.73       12.38      1.56 o 
  -3  -5  11       49.21       50.84      2.58 o 
  -2  -5  11        5.12        7.33      1.10 o 
  -1  -5  11       19.89       19.77      1.61 o 
   0  -5  11      218.57      214.31      5.99 o 
   1  -5  11       12.11       14.84      1.42 o 
   2  -5  11      168.04      161.33      6.46 o 
   3  -5  11        7.68        6.61      1.38 o 
   4  -5  11        0.04        0.48      1.21 o 
   5  -5  11       50.55       49.13      2.63 o 
 -11  -4  11       24.56       35.20      3.45 o 
 -10  -4  11        5.90        7.68      2.09 o 
  -9  -4  11        9.35       14.37      2.48 o 
  -8  -4  11       22.57       24.48      3.05 o 
  -7  -4  11       29.71       29.28      3.24 o 
  -6  -4  11      104.57      104.45      5.64 o 
  -5  -4  11       34.88       42.03      2.23 o 
  -4  -4  11       82.41       82.63      3.25 o 
  -3  -4  11      751.54      730.84     13.97 o 
  -2  -4  11       81.04       72.53      2.32 o 
  -1  -4  11      221.13      208.67      5.21 o 
   0  -4  11       66.46       66.11      2.66 o 
   1  -4  11       36.57       41.41      1.88 o 
   2  -4  11       12.46       15.64      1.36 o 
   3  -4  11       92.89      102.39      3.64 o 
   4  -4  11       34.93       36.86      2.29 o 
   5  -4  11       10.02        6.73      1.54 o 
   6  -4  11      276.89      299.11     12.29 o 
   7  -4  11        0.02       -0.27      1.28 o 
 -11  -3  11        0.26        0.18      1.64 o 
 -10  -3  11        0.16        0.85      1.54 o 
  -9  -3  11        6.60        9.74      1.99 o 
  -8  -3  11       11.99        9.02      2.04 o 
  -7  -3  11      143.89      140.65      6.64 o 
  -6  -3  11        0.40        0.89      0.55 o 
  -5  -3  11        0.73       -0.41      0.75 o 
  -4  -3  11        3.05        1.91      0.82 o 
  -3  -3  11       74.91       71.72      2.83 o 
  -2  -3  11       29.34       28.56      1.38 o 
  -1  -3  11      540.27      551.58      9.36 o 
   0  -3  11       12.96       13.10      0.93 o 
   1  -3  11      310.37      320.73      7.25 o 
   2  -3  11        0.02       -0.67      0.67 o 
   3  -3  11      249.98      260.32      6.53 o 
   4  -3  11      126.74      130.91      4.15 o 
   5  -3  11      113.39      121.13      4.04 o 
   6  -3  11       86.96       93.81      3.24 o 
   7  -3  11      228.77      218.60      5.32 o 
   8  -3  11       51.07       41.23      3.41 o 
 -11  -2  11       31.46       32.45      3.05 o 
 -10  -2  11      127.42      136.94      6.46 o 
  -9  -2  11       10.43        6.56      1.77 o 
  -8  -2  11       11.78       11.33      1.97 o 
  -7  -2  11       73.83       68.53      4.12 o 
  -6  -2  11        2.19        0.29      1.22 o 
  -5  -2  11      197.44      183.19      4.67 o 
  -4  -2  11      596.12      597.77     13.81 o 
  -3  -2  11      121.68      119.21      4.05 o 
  -2  -2  11        7.74        7.23      1.04 o 
  -1  -2  11       13.42       14.48      0.90 o 
   0  -2  11      338.19      353.33      5.79 o 
   1  -2  11       14.48       14.71      0.95 o 
   2  -2  11      111.01      110.56      2.88 o 
   3  -2  11      642.60      636.37     11.22 o 
   4  -2  11      196.79      189.98      5.17 o 
   5  -2  11      442.39      445.82     10.01 o 
   6  -2  11       25.99       25.64      1.69 o 
   7  -2  11       61.62       63.90      2.63 o 
   8  -2  11       43.75       43.75      2.76 o 
 -11  -1  11        0.01       -0.98      1.40 o 
 -10  -1  11       45.25       45.87      3.31 o 
  -9  -1  11        1.09        1.37      1.36 o 
  -8  -1  11       23.04       22.10      2.37 o 
  -7  -1  11        4.19        2.19      1.31 o 
  -6  -1  11       12.73       14.02      1.85 o 
  -5  -1  11       17.56       14.00      1.93 o 
  -4  -1  11       68.43       68.86      2.14 o 
  -3  -1  11      314.79      292.96      7.18 o 
  -2  -1  11      384.13      386.33      9.32 o 
  -1  -1  11       68.64       62.98      1.95 o 
   0  -1  11        3.99        2.21      0.51 o 
   1  -1  11       77.81       64.53      1.70 o 
   2  -1  11      640.73      590.78      9.16 o 
   3  -1  11       10.29        9.95      0.99 o 
   4  -1  11      277.73      279.37      5.65 o 
   5  -1  11       10.97       12.57      1.43 o 
   6  -1  11       37.59       40.40      3.67 o 
   7  -1  11       41.35       41.46      2.01 o 
   8  -1  11       20.82       20.99      2.08 o 
   9  -1  11       56.27       55.63      2.84 o 
 -11   0  11        2.19        0.77      1.39 o 
 -10   0  11       66.50       66.29      3.80 o 
  -9   0  11        4.50        3.75      1.39 o 
  -8   0  11       86.28       86.97      4.23 o 
  -7   0  11      206.67      211.10      8.10 o 
  -6   0  11       40.66       41.83      2.86 o 
  -5   0  11      259.06      240.52      9.05 o 
  -4   0  11      107.06       94.66      4.52 o 
  -3   0  11       14.06       12.06      0.86 o 
  -2   0  11       38.18       33.34      1.42 o 
  -1   0  11      640.34      663.67     11.30 o 
   0   0  11      289.47      266.79      4.36 o 
   1   0  11       33.48       35.58      1.20 o 
   2   0  11       24.86       40.67      1.35 o 
   3   0  11       88.41       96.81      2.54 o 
   4   0  11      372.75      379.13      7.09 o 
   5   0  11       67.94       68.57      2.69 o 
   6   0  11       89.61       85.34      3.13 o 
   7   0  11        8.65        8.49      1.15 o 
   8   0  11       26.12       23.83      1.49 o 
   9   0  11        0.02        0.47      1.26 o 
  10   0  11       70.45       75.46      3.24 o 
 -11   1  11        9.99       10.54      1.72 o 
 -10   1  11        6.06       12.07      1.69 o 
  -9   1  11       23.35       28.65      2.33 o 
  -8   1  11       18.69       22.25      2.07 o 
  -7   1  11       17.58       17.14      1.73 o 
  -6   1  11        9.44       10.61      1.40 o 
  -5   1  11       17.99       16.60      1.66 o 
  -4   1  11       46.93       42.61      2.64 o 
  -3   1  11       97.18       86.94      3.35 o 
  -2   1  11      209.03      198.24      4.74 o 
  -1   1  11      242.51      206.11      3.96 o 
   0   1  11       42.63       43.24      1.46 o 
   1   1  11       69.56       65.46      1.54 o 
   2   1  11        8.90        7.28      0.65 o 
   3   1  11      824.08      806.66     11.97 o 
   4   1  11        3.98        4.42      0.76 o 
   5   1  11        3.62        4.17      0.84 o 
   6   1  11       12.76       14.39      1.45 o 
   7   1  11      137.68      140.69      3.87 o 
   8   1  11      109.79      105.70      2.93 o 
   9   1  11      106.36      102.75      8.27 o 
  10   1  11      232.01      242.95      6.89 o 
  11   1  11        3.10        4.93      1.27 o 
 -11   2  11        5.60        6.89      1.01 o 
 -10   2  11        0.11       -0.10      1.02 o 
  -9   2  11        1.22        1.35      0.96 o 
  -8   2  11      181.83      195.60      7.16 o 
  -7   2  11       10.17       10.42      1.20 o 
  -6   2  11      176.92      149.71      5.63 o 
  -5   2  11       31.54       24.33      1.82 o 
  -4   2  11        5.64        8.05      1.17 o 
  -3   2  11        0.02        0.22      0.67 o 
  -2   2  11        1.96        2.29      0.79 o 
  -1   2  11     1254.03     1185.40     19.33 o 
   0   2  11     1316.31     1197.06     19.63 o 
   1   2  11     1372.21     1364.36     19.46 o 
   2   2  11      106.19      114.05      2.26 o 
   3   2  11      474.78      468.32      7.24 o 
   4   2  11       43.57       43.40      2.28 o 
   5   2  11       38.96       44.93      1.69 o 
   6   2  11        5.46        6.08      0.86 o 
   7   2  11      760.03      756.64     13.24 o 
   8   2  11       84.90       88.26      2.80 o 
   9   2  11      231.87      233.97      5.15 o 
  10   2  11      297.87      289.01     14.32 o 
  11   2  11       74.78       79.61      3.37 o 
 -10   3  11       29.45       39.71      2.33 o 
  -9   3  11        2.12        3.77      0.92 o 
  -6   3  11        0.22        0.74      0.64 o 
  -5   3  11       19.09       18.97      1.52 o 
  -4   3  11      126.65      106.72      3.61 o 
  -3   3  11       30.55       22.92      1.55 o 
  -2   3  11      703.03      633.21     15.31 o 
  -1   3  11       17.73       15.65      2.00 o 
   0   3  11      188.29      169.61      3.68 o 
   1   3  11     1451.12     1357.32     22.19 o 
   2   3  11       47.62       41.69      2.12 o 
   3   3  11       13.88       12.70      0.75 o 
   4   3  11       75.33       75.48      1.84 o 
   5   3  11       30.93       27.37      1.33 o 
   6   3  11      107.51      114.59      2.90 o 
   7   3  11       14.17       17.24      1.31 o 
   8   3  11      172.82      171.05      4.02 o 
   9   3  11       41.32       45.64      2.00 o 
  10   3  11       29.04       28.03      3.04 o 
  11   3  11        3.55        2.44      1.29 o 
  12   3  11       16.38       16.30      1.44 o 
  -5   4  11        1.86        1.12      1.28 o 
  -4   4  11        8.65        7.27      1.35 o 
  -3   4  11       69.23       56.43      1.62 o 
  -2   4  11        0.98        1.77      0.50 o 
  -1   4  11      619.63      603.27     12.20 o 
   0   4  11      466.60      416.81      7.16 o 
   1   4  11        0.26        0.48      0.49 o 
   2   4  11      172.48      149.31      2.62 o 
   3   4  11       60.35       53.07      1.39 o 
   4   4  11        2.99        5.27      0.63 o 
   5   4  11      141.36      115.94      2.25 o 
   6   4  11      672.22      686.87     11.87 o 
   7   4  11       75.03       91.94      2.30 o 
   8   4  11      595.89      605.70     12.82 o 
   9   4  11      480.94      459.93      8.63 o 
  10   4  11      133.96      137.20      3.58 o 
  11   4  11       29.40       32.34      3.50 o 
  12   4  11        3.01        3.54      1.06 o 
  -5   5  11      314.42      300.71     26.63 o 
  -4   5  11        7.16        5.64      1.65 o 
  -3   5  11       96.60       78.13      2.01 o 
  -2   5  11       31.67       33.66      1.28 o 
  -1   5  11        0.12       -0.07      0.47 o 
   0   5  11       91.78       90.81      2.49 o 
   1   5  11       81.29       74.41      1.80 o 
   2   5  11        0.01       -0.20      0.45 o 
   3   5  11      354.28      354.96      5.56 o 
   4   5  11       75.53       90.21      1.96 o 
   5   5  11       19.14       20.55      0.99 o 
   6   5  11       11.25       12.81      0.92 o 
   7   5  11        2.26        3.55      0.70 o 
   8   5  11       39.68       36.54      2.05 o 
   9   5  11        1.36        0.96      0.94 o 
  10   5  11       17.53       15.27      1.45 o 
  11   5  11       62.86       62.35      3.00 o 
  12   5  11       28.06       26.02      1.99 o 
  -6   6  11       24.82       25.17      5.09 o 
  -5   6  11        3.27        2.66      1.66 o 
  -4   6  11      184.02      180.98      4.87 o 
  -3   6  11        4.70        4.20      0.95 o 
  -2   6  11      182.97      165.54      3.77 o 
  -1   6  11      122.31      131.98      3.19 o 
   0   6  11       98.43       78.07      2.23 o 
   1   6  11       14.67       16.97      0.86 o 
   2   6  11        7.52        8.73      1.25 o 
   3   6  11     1073.42     1042.08     15.01 o 
   4   6  11     1851.40     1799.47     25.69 o 
   5   6  11     1292.84     1307.23     18.91 o 
   6   6  11      201.84      179.04      4.22 o 
   7   6  11       60.16       64.20      2.07 o 
   8   6  11      438.02      447.66     10.04 o 
   9   6  11       45.40       41.93      2.17 o 
  10   6  11       98.71      101.56      2.64 o 
  11   6  11      138.16      127.76      3.10 o 
  12   6  11        0.21        0.04      1.48 o 
  13   6  11       37.09       33.44      2.36 o 
  -6   7  11      222.13      224.60     23.93 o 
  -5   7  11        0.07       -0.39      0.39 o 
  -4   7  11       64.61       65.96      2.20 o 
  -3   7  11      213.13      203.40      7.61 o 
  -2   7  11       76.00       72.87      2.04 o 
  -1   7  11        0.07       -0.07      0.51 o 
   0   7  11      575.96      527.78     10.81 o 
   1   7  11       80.72       87.03      1.93 o 
   2   7  11      133.92      133.65      2.83 o 
   3   7  11        1.77        1.11      0.52 o 
   4   7  11        4.95        5.38      0.59 o 
   5   7  11     1524.83     1517.38     21.80 o 
   6   7  11        0.12       -0.18      0.45 o 
   7   7  11        7.52       12.32      1.03 o 
   8   7  11       21.25       18.03      1.28 o 
   9   7  11        8.02        9.24      1.28 o 
  10   7  11        0.47       -0.15      0.95 o 
  11   7  11       29.78       30.71      1.81 o 
  12   7  11       12.99        8.29      1.58 o 
  13   7  11       61.36       64.12      3.11 o 
  -7   8  11        0.27       -0.27      0.78 o 
  -6   8  11        5.68        6.65      1.08 o 
  -5   8  11       39.57       37.36      2.83 o 
  -4   8  11       13.63       11.90      0.83 o 
  -3   8  11       18.66       19.29      1.03 o 
  -2   8  11       12.05       12.32      0.92 o 
  -1   8  11      275.55      253.85      5.64 o 
   0   8  11      229.08      197.02      4.59 o 
   1   8  11      377.30      337.85      7.36 o 
   2   8  11        8.89       15.25      1.11 o 
   3   8  11      429.24      430.26      7.66 o 
   4   8  11      422.07      395.26      6.15 o 
   5   8  11      209.71      210.85      3.73 o 
   6   8  11      425.27      424.64      6.80 o 
   7   8  11       17.21       21.98      1.50 o 
   8   8  11        0.60        1.12      0.78 o 
   9   8  11        0.00        1.16      0.80 o 
  10   8  11      211.68      205.56      7.32 o 
  11   8  11       21.95       19.54      1.78 o 
  12   8  11        0.34        0.27      0.94 o 
  13   8  11       78.49       74.12      4.76 o 
  -7   9  11        9.95       12.84      1.52 o 
  -6   9  11        3.19        5.56      1.10 o 
  -5   9  11       23.80       24.57      1.28 o 
  -4   9  11        4.78        5.77      0.95 o 
  -3   9  11        1.32        1.17      0.58 o 
  -2   9  11       28.70       28.16      1.80 o 
  -1   9  11       26.59       32.12      1.49 o 
   0   9  11        4.87        5.21      0.77 o 
   1   9  11      245.70      217.82      5.12 o 
   2   9  11        8.40       13.43      0.85 o 
   3   9  11       10.81        8.89      0.89 o 
   4   9  11      322.96      339.52      6.35 o 
   5   9  11        1.05        1.32      0.52 o 
   6   9  11       11.21       11.83      0.87 o 
   7   9  11        3.45        2.45      0.84 o 
   8   9  11      286.37      307.81      6.07 o 
   9   9  11        7.42        6.63      1.02 o 
  10   9  11      123.12      124.34      3.99 o 
  11   9  11       98.28      102.26      4.60 o 
  12   9  11        0.21       -0.66      1.16 o 
  13   9  11       27.40       25.61      2.19 o 
  -6  10  11        3.97        4.93      1.27 o 
  -5  10  11        3.43        6.42      1.32 o 
  -4  10  11        0.19        0.57      0.67 o 
  -3  10  11       13.00       14.70      2.27 o 
  -2  10  11       14.49       14.38      1.23 o 
  -1  10  11        1.42        2.27      0.80 o 
   0  10  11      223.01      229.72      5.41 o 
   1  10  11        0.18       -0.07      0.60 o 
   2  10  11        0.23       -0.19      0.46 o 
   3  10  11       72.93       73.36      2.02 o 
   4  10  11      158.78      154.54      3.44 o 
   5  10  11       63.90       66.60      1.72 o 
   6  10  11       12.26       15.14      0.97 o 
   7  10  11        3.02        4.59      0.99 o 
   8  10  11      217.81      229.46      5.72 o 
   9  10  11      209.55      201.16      4.56 o 
  10  10  11        3.89        3.26      1.27 o 
  11  10  11      105.59      111.81      4.21 o 
  12  10  11      107.65      103.93      6.33 o 
  13  10  11       25.70       23.12      2.20 o 
  -5  11  11        2.67        1.72      1.18 o 
  -4  11  11        3.38        5.21      1.70 o 
  -3  11  11        0.70        0.69      0.74 o 
  -2  11  11      156.67      166.95      4.64 o 
  -1  11  11       35.56       39.17      1.70 o 
   0  11  11      120.99      117.85      3.19 o 
   1  11  11      215.88      217.84      5.30 o 
   2  11  11        4.13        3.91      0.62 o 
   3  11  11       11.85       12.03      0.94 o 
   4  11  11       17.06       14.19      1.05 o 
   5  11  11        7.80        8.75      0.93 o 
   6  11  11       37.32       40.78      1.67 o 
   7  11  11       58.53       51.00      2.21 o 
   8  11  11       99.60       99.34      3.26 o 
   9  11  11      663.86      664.79     12.12 o 
  10  11  11        8.47        9.62      1.30 o 
  11  11  11       10.57       10.70      1.71 o 
  12  11  11       12.62       10.07      2.37 o 
  13  11  11        6.70        4.04      1.47 o 
  -4  12  11       17.75       17.77      2.18 o 
  -3  12  11        0.41        0.99      1.63 o 
  -2  12  11       28.43       33.99      1.83 o 
  -1  12  11       88.71       89.77      3.11 o 
   0  12  11        7.73        7.53      1.02 o 
   1  12  11       24.72       21.79      1.46 o 
   2  12  11       60.44       50.74      1.58 o 
   3  12  11       36.74       35.91      1.67 o 
   4  12  11        3.49        4.90      0.96 o 
   5  12  11       24.38       19.74      1.29 o 
   6  12  11       80.92       86.58      2.10 o 
   7  12  11       24.77       26.19      1.74 o 
   8  12  11        5.56        4.50      1.15 o 
   9  12  11       16.64       12.73      1.86 o 
  10  12  11       77.73       73.26      4.69 o 
  11  12  11        6.63        5.56      1.53 o 
  12  12  11       12.68       10.66      3.49 o 
  13  12  11        0.33       -0.24      1.31 o 
  -2  13  11        7.52       11.60      1.36 o 
  -1  13  11       22.82       21.93      1.70 o 
   0  13  11       68.12       67.17      2.77 o 
   1  13  11        1.83        0.41      1.74 o 
   2  13  11       43.19       45.02      2.85 o 
   3  13  11       65.56       72.34      2.14 o 
   4  13  11       36.77       40.66      1.97 o 
   5  13  11       46.00       39.63      1.72 o 
   6  13  11      131.04      148.47      3.75 o 
   7  13  11      309.22      319.79      7.27 o 
   8  13  11        0.15        1.97      1.27 o 
   9  13  11        3.64        4.45      1.34 o 
  10  13  11       15.98       14.76      1.55 o 
  11  13  11        9.20        7.58      1.67 o 
  12  13  11       66.12       63.22      3.34 o 
  -1  14  11       38.92       41.65      2.29 o 
   0  14  11        8.34        9.52      1.69 o 
   1  14  11        1.10        0.44      0.95 o 
   2  14  11        4.57        2.79      1.04 o 
   3  14  11       49.40       51.42      1.92 o 
   4  14  11       23.60       26.47      2.24 o 
   5  14  11       25.98       34.69      1.72 o 
   6  14  11      100.81      103.81      2.96 o 
   7  14  11      161.01      178.52      4.98 o 
   8  14  11      142.96      141.38      4.62 o 
   9  14  11       48.92       45.84      2.78 o 
  10  14  11       19.53       23.17      2.23 o 
  11  14  11        0.04        0.11      1.20 o 
   1  15  11        0.13       -0.35      0.94 o 
   2  15  11       35.41       35.90      2.28 o 
   3  15  11       14.28       11.32      1.40 o 
   4  15  11        2.36        0.67      0.81 o 
   5  15  11      152.06      153.48      4.25 o 
   6  15  11        2.33       -1.03      1.03 o 
   7  15  11        6.20        3.65      1.93 o 
   8  15  11       26.68       30.85      2.19 o 
   9  15  11        1.28        0.99      1.65 o 
  10  15  11        0.85       -0.69      1.37 o 
   4  16  11        2.78        3.25      0.93 o 
   5  16  11       19.82       16.59      1.45 o 
   6  16  11       18.82       15.08      2.54 o 
   7  16  11        6.81        6.74      2.20 o 
   8  16  11        0.38       -1.66      1.66 o 
  -7  -8  12        0.48       -0.06      1.47 o 
  -6  -8  12        0.55        1.45      1.60 o 
  -5  -8  12       47.18       38.90      3.47 o 
  -4  -8  12        0.03       -0.81      0.81 o 
  -3  -8  12       11.21       11.04      1.72 o 
  -2  -8  12      286.55      290.35      7.87 o 
  -1  -8  12       19.68       23.31      1.88 o 
  -8  -7  12       12.46       12.68      1.54 o 
  -7  -7  12        3.82        6.14      1.41 o 
  -6  -7  12        2.94        3.77      1.40 o 
  -5  -7  12        0.25        0.81      1.40 o 
  -4  -7  12       16.37       14.18      2.32 o 
  -3  -7  12       12.42       10.67      1.33 o 
  -2  -7  12       40.15       36.51      2.24 o 
  -1  -7  12       63.35       56.29      2.83 o 
   0  -7  12       30.81       26.50      2.50 o 
   1  -7  12        0.75       -0.59      1.37 o 
  -9  -6  12        7.91       17.30      3.18 o 
  -8  -6  12       20.15       17.39      1.38 o 
  -7  -6  12        3.65        4.09      1.21 o 
  -6  -6  12       15.60       16.98      2.68 o 
  -5  -6  12      305.67      320.58     17.75 o 
  -4  -6  12        2.61        1.61      1.50 o 
  -3  -6  12       49.49       46.32      2.13 o 
  -2  -6  12       29.22       29.07      1.92 o 
  -1  -6  12      112.49      114.01      3.94 o 
   0  -6  12       43.50       46.60      2.28 o 
   1  -6  12       91.13       87.58      3.88 o 
   2  -6  12        0.13       -1.07      1.07 o 
   3  -6  12       45.77       37.67      2.79 o 
 -10  -5  12       68.43       79.26      5.43 o 
  -9  -5  12        4.00        3.57      2.19 o 
  -8  -5  12       51.43       72.03      5.18 o 
  -7  -5  12       66.25       74.33      2.83 o 
  -6  -5  12       25.67       29.22      2.96 o 
  -5  -5  12      312.43      315.19      8.44 o 
  -4  -5  12      242.87      242.46      7.21 o 
  -3  -5  12        3.44        2.43      0.71 o 
  -2  -5  12       13.62       14.59      2.80 o 
  -1  -5  12       47.36       43.77      2.22 o 
   0  -5  12       37.68       36.34      2.74 o 
   1  -5  12      382.49      373.89      7.94 o 
   2  -5  12        4.40        4.09      1.40 o 
   3  -5  12       29.57       31.66      2.48 o 
   4  -5  12        0.00        0.35      1.27 o 
 -10  -4  12        8.77       11.97      2.50 o 
  -9  -4  12       27.03       26.91      3.31 o 
  -8  -4  12       16.68       20.61      2.94 o 
  -7  -4  12       29.61       32.17      3.52 o 
  -6  -4  12       65.15       70.70      3.31 o 
  -5  -4  12       17.31       16.97      1.57 o 
  -4  -4  12       13.81       11.74      1.70 o 
  -3  -4  12       37.42       37.89      2.68 o 
  -2  -4  12        4.86        3.81      0.71 o 
  -1  -4  12      204.98      205.87      7.75 o 
   0  -4  12       50.27       53.44      2.40 o 
   1  -4  12       73.29       70.63      2.93 o 
   2  -4  12      747.30      739.51     15.84 o 
   3  -4  12      109.47      109.52      5.73 o 
   4  -4  12       41.48       44.32      2.77 o 
   5  -4  12        7.90        4.24      1.43 o 
   6  -4  12        1.24        0.73      1.07 o 
 -11  -3  12        0.53       -1.18      1.55 o 
 -10  -3  12       17.64       22.25      2.89 o 
  -9  -3  12       52.00       64.37      4.37 o 
  -8  -3  12       61.72       69.03      4.48 o 
  -7  -3  12      107.75      117.39      6.09 o 
  -6  -3  12       22.06       23.03      2.83 o 
  -5  -3  12        3.92        3.83      0.95 o 
  -4  -3  12        0.15        0.52      0.85 o 
  -3  -3  12        0.50       -0.29      0.91 o 
  -2  -3  12       65.52       59.37      1.68 o 
  -1  -3  12       23.30       24.75      1.41 o 
   0  -3  12      413.02      376.29      9.03 o 
   1  -3  12        9.36        8.42      1.43 o 
   2  -3  12       54.30       55.02      2.13 o 
   3  -3  12       32.31       25.15      1.63 o 
   4  -3  12        8.10        7.93      1.39 o 
   5  -3  12        0.26        0.39      1.09 o 
   6  -3  12       73.23       80.90      3.79 o 
   7  -3  12        3.38        1.40      0.98 o 
 -11  -2  12        0.00        0.17      1.60 o 
 -10  -2  12        6.80        4.94      1.87 o 
  -9  -2  12        8.39        8.03      1.97 o 
  -8  -2  12        6.57        6.22      1.81 o 
  -7  -2  12       14.12       15.48      2.31 o 
  -6  -2  12        2.36        2.69      1.53 o 
  -5  -2  12        4.27        3.72      1.68 o 
  -4  -2  12        2.26        1.08      0.75 o 
  -3  -2  12       20.64       18.50      1.48 o 
  -2  -2  12      105.19      110.46      3.67 o 
  -1  -2  12      291.87      288.49      5.82 o 
   0  -2  12        0.29       -0.53      0.53 o 
   1  -2  12      262.44      245.47      5.80 o 
   2  -2  12      139.43      134.68      3.80 o 
   3  -2  12        0.02       -0.17      0.72 o 
   4  -2  12       18.09       16.12      1.65 o 
   5  -2  12       46.37       48.40      2.50 o 
   6  -2  12        6.21        5.41      1.43 o 
   7  -2  12      305.55      290.56      5.75 o 
   8  -2  12      246.95      255.41      8.68 o 
 -11  -1  12        3.84        2.59      1.61 o 
 -10  -1  12      105.80      129.68      6.12 o 
  -9  -1  12       18.69       25.18      2.60 o 
  -8  -1  12       21.30       16.35      2.18 o 
  -7  -1  12        6.15        7.12      1.66 o 
  -6  -1  12       48.67       50.00      3.39 o 
  -5  -1  12       67.44       75.51      4.25 o 
  -4  -1  12      110.13      103.94      2.94 o 
  -3  -1  12      224.27      203.43      6.43 o 
  -2  -1  12      183.72      158.73      4.54 o 
  -1  -1  12      468.13      432.80      7.81 o 
   0  -1  12       14.56       17.27      0.96 o 
   1  -1  12        0.19        0.31      0.54 o 
   2  -1  12        9.18       14.66      1.81 o 
   3  -1  12       16.97       18.16      1.29 o 
   4  -1  12      140.66      158.18      3.79 o 
   5  -1  12      814.03      824.53     17.04 o 
   6  -1  12       56.33       68.98      4.51 o 
   7  -1  12      603.88      654.02     15.47 o 
   8  -1  12       28.97       24.72      1.59 o 
   9  -1  12       12.91       14.85      1.95 o 
 -11   0  12        8.65       10.86      1.97 o 
 -10   0  12        6.26        1.94      1.51 o 
  -9   0  12       33.73       31.20      2.69 o 
  -8   0  12        2.74        4.79      1.48 o 
  -7   0  12        3.67        6.75      1.58 o 
  -6   0  12       49.09       50.89      3.26 o 
  -5   0  12      162.16      154.75      6.54 o 
  -4   0  12      178.30      169.01      7.09 o 
  -3   0  12       18.23       13.51      0.96 o 
  -2   0  12       71.91       68.66      2.43 o 
  -1   0  12        0.62        1.52      0.57 o 
   0   0  12      386.23      368.99      5.83 o 
   1   0  12      220.28      202.05      3.62 o 
   2   0  12      125.32      126.82      2.66 o 
   3   0  12       32.40       40.95      2.56 o 
   4   0  12       72.71       65.10      2.17 o 
   5   0  12      123.48      132.23      3.37 o 
   6   0  12      261.77      248.85      6.39 o 
   7   0  12        0.09       -0.94      0.94 o 
   8   0  12       39.52       37.88      1.89 o 
   9   0  12       10.15        7.88      2.37 o 
 -10   1  12        2.63        3.51      1.40 o 
  -9   1  12        1.60        2.29      1.27 o 
  -8   1  12       11.97       10.06      1.56 o 
  -7   1  12        5.73        3.21      1.24 o 
  -6   1  12       15.53       14.44      1.78 o 
  -5   1  12      200.49      179.56      7.10 o 
  -4   1  12      489.46      471.44     16.38 o 
  -3   1  12       90.69       79.28      4.06 o 
  -2   1  12        6.26        6.40      0.59 o 
  -1   1  12        2.78        3.10      0.57 o 
   0   1  12      249.85      217.53      4.32 o 
   1   1  12       22.23       24.26      1.78 o 
   2   1  12      450.73      429.80      6.81 o 
   3   1  12      309.97      295.16      5.01 o 
   4   1  12      258.26      262.67      5.28 o 
   5   1  12        1.70        0.58      0.70 o 
   6   1  12       14.12       16.31      1.72 o 
   7   1  12      156.10      154.68      4.57 o 
   8   1  12       19.71       20.42      1.48 o 
   9   1  12       25.59       26.87      1.87 o 
  10   1  12       99.01       98.85      3.96 o 
 -10   2  12       21.42       25.87      2.22 o 
  -9   2  12       15.74       16.75      1.72 o 
  -8   2  12        0.15       -0.15      0.94 o 
  -7   2  12       22.92       22.80      1.96 o 
  -6   2  12        4.76        4.52      1.12 o 
  -5   2  12        6.40        7.01      1.27 o 
  -4   2  12       23.64       22.09      2.17 o 
  -3   2  12       20.36       21.85      1.76 o 
  -2   2  12       11.26       10.31      0.91 o 
  -1   2  12        0.93        0.87      0.43 o 
   0   2  12       23.57       20.45      1.05 o 
   1   2  12      425.40      381.80      5.90 o 
   2   2  12      242.73      249.07      4.22 o 
   3   2  12      596.33      551.32      8.55 o 
   4   2  12       53.20       69.36      1.84 o 
   5   2  12      172.84      158.14      3.67 o 
   6   2  12      168.59      170.23      5.26 o 
   7   2  12       64.98       65.43      2.78 o 
   8   2  12       71.03       70.59      2.49 o 
   9   2  12        9.59       10.02      1.35 o 
  10   2  12       33.67       40.24      2.69 o 
  11   2  12       37.13       35.99      2.43 o 
  -9   3  12        2.63        2.70      0.92 o 
  -8   3  12        0.00        0.70      0.78 o 
  -7   3  12       63.38       67.17      3.04 o 
  -6   3  12      208.81      212.45      7.58 o 
  -5   3  12       33.22       27.95      2.06 o 
  -4   3  12       18.87       17.07      1.62 o 
  -3   3  12       39.30       31.28      2.35 o 
  -2   3  12        1.75        1.55      0.60 o 
  -1   3  12      184.29      180.45      4.29 o 
   0   3  12      220.08      217.12      4.14 o 
   1   3  12      476.37      459.11      8.06 o 
   2   3  12       15.23       14.52      0.80 o 
   3   3  12     1120.80     1087.38     15.86 o 
   4   3  12      148.84      153.73      3.63 o 
   5   3  12       19.94       23.29      1.35 o 
   6   3  12      295.13      297.52      5.87 o 
   7   3  12       27.01       34.75      1.79 o 
   8   3  12       68.45       69.27      2.72 o 
   9   3  12      258.63      259.63      6.58 o 
  10   3  12        9.54        9.69      1.69 o 
  11   3  12       19.22       19.49      3.03 o 
  -5   4  12        3.91        4.56      0.90 o 
  -4   4  12      134.55      119.76      4.02 o 
  -3   4  12       52.30       50.00      1.64 o 
  -2   4  12      155.25      145.07      3.49 o 
  -1   4  12        0.37        0.90      0.59 o 
   0   4  12      995.34      926.88     15.31 o 
   1   4  12       27.85       30.58      1.50 o 
   2   4  12       32.88       30.57      1.25 o 
   3   4  12       81.99       73.52      1.71 o 
   4   4  12        7.44        7.35      0.69 o 
   5   4  12       40.89       42.93      1.44 o 
   6   4  12      149.30      151.11      3.52 o 
   7   4  12       56.21       66.33      2.27 o 
   8   4  12       85.70       88.84      3.21 o 
   9   4  12       65.24       62.17      3.46 o 
  10   4  12      257.00      258.88      7.57 o 
  11   4  12       11.42        9.95      1.84 o 
  12   4  12       36.45       37.50      2.14 o 
  -5   5  12        0.04       -1.28      2.37 o 
  -4   5  12      215.26      211.02      4.57 o 
  -3   5  12       68.88       62.14      1.83 o 
  -2   5  12      231.95      216.57      4.79 o 
  -1   5  12        9.34        9.80      0.84 o 
   0   5  12      424.55      404.73      8.46 o 
   1   5  12       57.90       62.39      2.08 o 
   2   5  12       60.80       60.48      1.71 o 
   3   5  12      700.82      662.17      9.82 o 
   4   5  12        7.74        5.74      0.63 o 
   5   5  12      351.99      356.06      5.83 o 
   6   5  12       65.15       66.82      2.13 o 
   7   5  12        2.60        1.91      0.69 o 
   8   5  12      146.85      136.66      4.09 o 
   9   5  12       93.84       90.88      4.14 o 
  10   5  12        0.03        0.26      0.99 o 
  11   5  12      159.18      166.15      3.89 o 
  12   5  12        0.82        1.83      1.06 o 
  -5   6  12        7.07        3.57      1.85 o 
  -4   6  12       42.56       44.53      1.37 o 
  -3   6  12      196.54      184.20      4.12 o 
  -2   6  12       21.21       21.41      1.12 o 
  -1   6  12       44.32       38.56      1.50 o 
   0   6  12       80.93       66.71      2.11 o 
   1   6  12      105.51      106.44      2.32 o 
   2   6  12      104.98       97.51      2.30 o 
   3   6  12       40.23       36.41      1.38 o 
   4   6  12        8.79       12.65      1.05 o 
   5   6  12       12.22        9.58      1.04 o 
   6   6  12       74.24       89.48      2.16 o 
   7   6  12        4.74        5.88      0.88 o 
   8   6  12        0.21       -0.14      0.70 o 
   9   6  12      152.43      168.15      4.78 o 
  10   6  12       15.00       12.23      1.51 o 
  11   6  12       39.72       41.99      2.21 o 
  12   6  12       18.18       17.76      2.92 o 
  -5   7  12       26.56       29.05      1.91 o 
  -4   7  12        0.01       -0.07      0.46 o 
  -3   7  12      173.49      176.23      4.03 o 
  -2   7  12       33.42       33.06      1.71 o 
  -1   7  12      405.12      380.39      8.00 o 
   0   7  12       65.56       59.58      1.99 o 
   1   7  12      443.83      405.55      7.00 o 
   2   7  12      737.93      700.42     11.83 o 
   3   7  12       28.53       29.90      1.76 o 
   4   7  12      108.66      105.13      3.52 o 
   5   7  12       92.32       77.05      1.84 o 
   6   7  12       10.45        9.49      0.81 o 
   7   7  12       83.45       85.08      2.83 o 
   8   7  12      497.30      475.61      8.77 o 
   9   7  12       32.55       26.08      2.30 o 
  10   7  12       87.29       93.50      3.41 o 
  11   7  12        7.97        5.69      1.44 o 
  12   7  12       30.65       31.77      2.00 o 
  -6   8  12       61.48       64.21      2.88 o 
  -5   8  12       60.32       55.14      1.65 o 
  -4   8  12      171.37      169.33      4.30 o 
  -3   8  12       33.09       30.60      1.27 o 
  -2   8  12       71.90       79.08      2.29 o 
  -1   8  12      199.54      200.52      4.67 o 
   0   8  12        0.49        0.70      0.65 o 
   1   8  12       12.80       10.76      1.01 o 
   2   8  12      100.83       96.59      2.28 o 
   3   8  12      158.46      145.83      4.47 o 
   4   8  12       67.49       58.71      1.84 o 
   5   8  12        1.47        2.98      0.57 o 
   6   8  12        2.03        0.38      0.55 o 
   7   8  12        6.06        5.86      1.01 o 
   8   8  12      131.14      125.10      3.25 o 
   9   8  12       85.69       86.75      2.66 o 
  10   8  12       94.59       90.75      3.31 o 
  11   8  12       16.10       14.12      1.58 o 
  12   8  12       14.15       11.67      1.67 o 
  13   8  12        2.32        1.15      1.11 o 
  -6   9  12        0.52        0.99      0.83 o 
  -5   9  12        3.11        2.62      0.67 o 
  -4   9  12        6.80        8.17      0.83 o 
  -3   9  12       10.84        7.75      0.88 o 
  -2   9  12       56.58       54.36      1.83 o 
  -1   9  12       76.45       80.09      2.45 o 
   0   9  12      133.74      131.62      3.49 o 
   1   9  12      299.14      267.18      6.13 o 
   2   9  12        3.14        2.05      0.57 o 
   3   9  12       70.23       64.56      1.88 o 
   4   9  12      421.41      435.44      7.89 o 
   5   9  12       95.67      101.63      3.22 o 
   6   9  12       41.74       45.34      1.50 o 
   7   9  12     1262.43     1315.12     25.64 o 
   8   9  12        0.24       -0.74      0.74 o 
   9   9  12      145.78      149.30      3.72 o 
  10   9  12        6.04        5.14      1.25 o 
  11   9  12        0.47       -0.46      1.16 o 
  12   9  12        0.00       -0.44      1.14 o 
  13   9  12       82.14       80.32      3.61 o 
  -5  10  12        9.72        9.70      0.95 o 
  -4  10  12       27.70       33.79      1.60 o 
  -3  10  12       11.98       10.90      1.06 o 
  -2  10  12       28.79       28.05      2.49 o 
  -1  10  12        0.24        0.76      0.63 o 
   0  10  12       33.35       34.83      1.63 o 
   1  10  12        7.37        7.82      0.95 o 
   2  10  12        1.05        0.70      0.86 o 
   3  10  12       47.44       34.40      1.37 o 
   4  10  12      237.51      248.90      4.96 o 
   5  10  12      254.79      251.84      5.10 o 
   6  10  12       89.77       99.27      2.66 o 
   7  10  12        7.62       11.14      1.26 o 
   8  10  12       30.75       30.23      1.91 o 
   9  10  12       26.20       27.64      1.65 o 
  10  10  12       36.03       44.24      2.40 o 
  11  10  12        2.39        1.73      1.41 o 
  12  10  12       13.18       12.88      2.17 o 
  13  10  12      160.70      153.35      5.30 o 
  -4  11  12        3.15        1.66      0.79 o 
  -3  11  12       20.18       22.28      1.48 o 
  -2  11  12        1.34        1.30      0.83 o 
  -1  11  12        2.75        2.70      0.79 o 
   0  11  12        9.05       10.95      1.21 o 
   1  11  12      177.51      196.03      4.95 o 
   2  11  12        7.77        6.94      1.00 o 
   3  11  12      292.44      261.72      5.11 o 
   4  11  12      127.40      129.69      3.09 o 
   5  11  12       98.33       94.48      2.59 o 
   6  11  12      143.08      152.67      3.64 o 
   7  11  12        4.30        1.77      0.79 o 
   8  11  12        4.78        5.57      1.12 o 
   9  11  12       65.97       72.49      3.73 o 
  10  11  12      107.76      102.85      4.04 o 
  11  11  12        4.77        2.58      1.79 o 
  12  11  12       47.03       38.28      2.76 o 
  -3  12  12        8.24        9.98      1.47 o 
  -2  12  12        2.58        2.16      0.88 o 
  -1  12  12        0.07       -0.06      1.54 o 
   0  12  12       71.53       69.19      2.70 o 
   1  12  12       53.58       55.50      2.17 o 
   2  12  12       35.46       40.52      1.98 o 
   3  12  12      227.66      235.91      4.72 o 
   4  12  12       76.38       71.16      2.16 o 
   5  12  12       14.60       14.66      1.29 o 
   6  12  12        8.20        6.69      0.97 o 
   7  12  12        7.49        5.55      1.06 o 
   8  12  12        2.69        1.77      0.98 o 
   9  12  12       36.94       40.25      2.46 o 
  10  12  12       79.04       80.16      2.88 o 
  11  12  12        4.54        6.20      1.90 o 
  12  12  12       18.03       18.87      2.18 o 
  -2  13  12        2.19        1.77      0.94 o 
  -1  13  12       22.84       21.91      3.19 o 
   0  13  12       13.61       14.97      1.51 o 
   1  13  12        0.61        1.77      0.96 o 
   2  13  12       51.58       46.14      2.32 o 
   3  13  12      208.13      215.53      4.44 o 
   4  13  12       70.26       72.72      2.96 o 
   5  13  12        4.57        5.38      1.05 o 
   6  13  12       13.73       12.29      1.62 o 
   7  13  12      109.12      111.14      3.26 o 
   8  13  12        9.89        6.32      1.23 o 
   9  13  12       52.58       50.86      2.75 o 
  10  13  12       42.98       45.71      2.71 o 
  11  13  12      152.74      145.75      6.02 o 
  12  13  12       49.29       47.16      4.59 o 
   0  14  12       46.81       48.20      2.40 o 
   1  14  12       14.78       13.14      2.12 o 
   2  14  12      107.21      114.70      4.00 o 
   3  14  12       58.34       62.96      1.93 o 
   4  14  12        1.86        1.17      0.82 o 
   5  14  12       62.59       64.89      2.39 o 
   6  14  12       58.38       64.04      2.45 o 
   7  14  12      155.78      166.28      7.47 o 
   8  14  12      389.65      406.29      9.88 o 
   9  14  12      355.96      384.83      9.74 o 
  10  14  12       11.49        9.93      1.74 o 
  11  14  12        0.58       -0.14      1.11 o 
   1  15  12       13.20       13.87      2.17 o 
   2  15  12        3.58        2.59      1.09 o 
   3  15  12        1.29        0.72      1.05 o 
   4  15  12        4.32        6.56      1.13 o 
   5  15  12       13.71       10.10      1.27 o 
   6  15  12        0.06       -0.89      0.89 o 
   7  15  12        7.20        1.46      1.77 o 
   8  15  12        9.67       11.94      2.51 o 
   9  15  12       87.71       91.95      3.61 o 
  10  15  12      133.31      128.26      4.62 o 
   5  16  12       60.16       58.01      2.29 o 
   6  16  12       47.85       46.48      3.59 o 
   7  16  12       64.96       77.21      4.74 o 
  -7  -7  13       79.72       86.92      3.62 o 
  -6  -7  13       54.06       56.78      3.70 o 
  -5  -7  13        0.42        1.78      1.62 o 
  -4  -7  13       67.68       63.22      4.29 o 
  -3  -7  13        8.98        6.43      1.10 o 
  -2  -7  13        0.03       -0.96      0.96 o 
  -1  -7  13        9.65        9.64      1.51 o 
  -8  -6  13        9.91        5.47      2.79 o 
  -7  -6  13        0.69       -0.14      1.02 o 
  -6  -6  13        7.11        7.79      1.68 o 
  -5  -6  13       13.22       14.54      1.81 o 
  -4  -6  13        4.48        7.32      1.84 o 
  -3  -6  13       47.84       46.38      3.54 o 
  -2  -6  13       72.26       70.54      2.79 o 
  -1  -6  13       52.83       50.75      2.49 o 
   0  -6  13       50.32       43.09      3.48 o 
   1  -6  13       11.03       10.82      1.76 o 
   2  -6  13        2.65        2.65      1.66 o 
  -9  -5  13        0.05       -0.64      2.03 o 
  -8  -5  13        2.91        0.97      2.07 o 
  -7  -5  13       45.00       46.40      3.04 o 
  -6  -5  13        4.59        3.68      1.19 o 
  -5  -5  13       93.21       96.61      4.90 o 
  -4  -5  13        5.78        2.26      1.31 o 
  -3  -5  13      187.48      188.22      7.76 o 
  -2  -5  13      177.18      168.95      4.70 o 
  -1  -5  13       38.32       33.52      2.01 o 
   0  -5  13       40.17       39.87      2.28 o 
   1  -5  13        0.63       -0.62      0.97 o 
   2  -5  13       14.09       11.39      1.71 o 
   3  -5  13       60.39       63.15      3.32 o 
  -9  -4  13       37.08       40.74      3.91 o 
  -8  -4  13       82.55       91.09      5.65 o 
  -7  -4  13        0.98       -0.65      1.85 o 
  -6  -4  13       12.35       14.62      2.81 o 
  -5  -4  13      249.48      267.50      7.23 o 
  -4  -4  13       11.77        7.74      1.41 o 
  -3  -4  13        0.85        1.10      0.87 o 
  -2  -4  13        3.71        3.68      0.79 o 
  -1  -4  13        1.83        0.44      0.82 o 
   0  -4  13       49.23       54.61      2.47 o 
   1  -4  13       88.10       90.45      3.42 o 
   2  -4  13        1.07       -0.74      0.85 o 
   3  -4  13       10.06        9.09      1.59 o 
   4  -4  13       12.34       12.72      3.88 o 
   5  -4  13       23.65       19.99      2.10 o 
 -10  -3  13       24.45       29.34      3.33 o 
  -9  -3  13        3.90        7.37      2.20 o 
  -8  -3  13        0.38       -0.76      1.66 o 
  -7  -3  13        0.29        0.88      1.74 o 
  -6  -3  13        1.51        0.85      1.71 o 
  -5  -3  13        0.89        0.13      0.78 o 
  -4  -3  13       42.83       42.94      2.24 o 
  -3  -3  13      526.02      544.58     13.22 o 
  -2  -3  13      114.08      118.41      6.32 o 
  -1  -3  13      191.86      187.69      3.78 o 
   0  -3  13        8.86        8.03      1.21 o 
   1  -3  13       48.93       52.14      2.52 o 
   2  -3  13       43.80       42.88      2.18 o 
   3  -3  13      464.42      467.43      8.95 o 
   4  -3  13        0.99        1.81      2.21 o 
   5  -3  13      328.63      333.49     10.24 o 
   6  -3  13       31.95       21.63      2.19 o 
 -10  -2  13        1.22        2.68      1.77 o 
  -9  -2  13        5.70        7.23      2.09 o 
  -8  -2  13        2.21        2.56      1.60 o 
  -7  -2  13        0.03       -1.39      1.39 o 
  -6  -2  13       76.28       92.03      5.29 o 
  -5  -2  13        2.44        1.80      1.74 o 
  -4  -2  13       23.13       23.29      1.56 o 
  -3  -2  13       38.74       40.82      2.17 o 
  -2  -2  13       56.39       55.70      2.11 o 
  -1  -2  13       22.65       23.41      1.16 o 
   0  -2  13      265.23      255.81      4.78 o 
   1  -2  13      157.42      155.78      4.47 o 
   2  -2  13      337.02      317.11      7.33 o 
   3  -2  13        0.00       -0.10      0.78 o 
   4  -2  13      127.22      123.64      4.11 o 
   5  -2  13        1.20        0.37      1.12 o 
   6  -2  13        9.04       10.00      1.75 o 
   7  -2  13        3.30       -0.92      1.34 o 
 -10  -1  13       24.43       23.12      2.74 o 
  -9  -1  13       11.45       11.38      2.10 o 
  -8  -1  13        4.36        4.01      1.66 o 
  -7  -1  13       17.38       18.64      2.43 o 
  -6  -1  13       10.64       12.57      2.16 o 
  -5  -1  13      225.28      221.47      9.14 o 
  -4  -1  13      394.93      401.28     14.88 o 
  -3  -1  13        4.28        3.81      0.88 o 
  -2  -1  13        6.95        6.17      0.86 o 
  -1  -1  13        5.62        3.27      0.82 o 
   0  -1  13       28.16       21.53      1.04 o 
   1  -1  13       90.67       90.71      2.38 o 
   2  -1  13      476.01      482.85     10.23 o 
   3  -1  13       20.61       20.64      1.55 o 
   4  -1  13      154.55      153.00      3.81 o 
   5  -1  13      188.88      190.69      5.38 o 
   6  -1  13        9.36        9.21      1.57 o 
   7  -1  13       25.88       24.44      2.22 o 
   8  -1  13      100.73      114.87      5.68 o 
 -10   0  13       19.13       26.84      2.71 o 
  -9   0  13       82.49      104.30      5.21 o 
  -8   0  13        2.08        1.65      1.39 o 
  -7   0  13       31.61       39.14      3.12 o 
  -6   0  13        0.55        3.58      1.51 o 
  -5   0  13       37.16       34.88      3.04 o 
  -4   0  13       45.52       41.49      3.20 o 
  -3   0  13       92.02       87.99      2.68 o 
  -2   0  13       28.17       25.93      1.32 o 
  -1   0  13      134.55      134.07      3.90 o 
   0   0  13        9.59        5.19      0.80 o 
   1   0  13        5.23        4.60      0.64 o 
   2   0  13      122.47      121.50      2.65 o 
   3   0  13        3.38        4.36      0.92 o 
   4   0  13       12.84       12.04      1.16 o 
   5   0  13       50.23       57.58      2.21 o 
   6   0  13       15.41       14.77      1.65 o 
   7   0  13       31.07       32.09      2.44 o 
   8   0  13        3.21        4.15      1.18 o 
   9   0  13       31.80       38.29      2.26 o 
 -10   1  13        2.21        2.84      1.44 o 
  -9   1  13        5.70        6.78      1.58 o 
  -8   1  13       82.47       86.71      4.39 o 
  -7   1  13        6.12        5.50      1.49 o 
  -6   1  13       19.68       27.03      2.56 o 
  -5   1  13       27.57       32.70      2.75 o 
  -4   1  13       50.66       49.23      3.36 o 
  -3   1  13        4.13        3.76      1.40 o 
  -2   1  13       20.75       20.96      1.66 o 
  -1   1  13      583.34      569.56      9.84 o 
   0   1  13      107.55      106.57      2.62 o 
   1   1  13      652.03      647.00      9.91 o 
   2   1  13       52.40       61.46      1.70 o 
   3   1  13      171.06      176.37      3.43 o 
   4   1  13      106.87      104.30      3.22 o 
   5   1  13        0.70        0.38      0.74 o 
   6   1  13       96.77       93.48      4.24 o 
   7   1  13      526.04      541.61     13.12 o 
   8   1  13      388.69      391.91      8.30 o 
   9   1  13       23.90       28.33      2.32 o 
 -10   2  13       34.58       52.48      3.10 o 
  -9   2  13        4.93        7.90      1.44 o 
  -8   2  13       15.24       18.25      1.87 o 
  -7   2  13        8.60       10.33      1.54 o 
  -6   2  13       13.75       15.16      1.78 o 
  -5   2  13        1.06        0.44      1.12 o 
  -4   2  13      146.36      143.96      6.06 o 
  -3   2  13       28.74       26.62      2.52 o 
  -2   2  13      604.22      557.92     11.53 o 
  -1   2  13      447.02      441.92      7.72 o 
   0   2  13       10.21        9.11      0.81 o 
   1   2  13       57.95       53.95      1.76 o 
   2   2  13       21.75       22.94      1.88 o 
   3   2  13       74.98       88.71      2.10 o 
   4   2  13      205.45      198.53      4.91 o 
   5   2  13      345.36      347.38      6.76 o 
   6   2  13      410.05      428.82      8.11 o 
   7   2  13       15.00       13.38      1.53 o 
   8   2  13      542.15      524.52     10.50 o 
   9   2  13      179.69      185.56      5.83 o 
  10   2  13      102.22      114.07      3.60 o 
  -8   3  13        6.12        7.64      1.26 o 
  -7   3  13        0.02       -0.38      0.91 o 
  -6   3  13       49.21       45.40      2.67 o 
  -5   3  13       20.77       22.13      2.06 o 
  -4   3  13       24.80       25.10      2.21 o 
  -3   3  13       68.54       68.00      2.13 o 
  -2   3  13      105.23      108.66      2.98 o 
  -1   3  13      518.63      505.62     10.48 o 
   0   3  13       22.52       23.14      1.08 o 
   1   3  13       44.47       37.37      1.41 o 
   2   3  13       25.70       20.04      0.93 o 
   3   3  13       49.31       43.30      1.37 o 
   4   3  13       88.57      100.21      2.30 o 
   5   3  13       39.78       47.55      2.06 o 
   6   3  13      524.72      567.30     10.18 o 
   7   3  13       40.87       38.86      2.21 o 
   8   3  13       51.03       50.47      2.20 o 
   9   3  13       90.05       86.62      4.79 o 
  10   3  13        1.25        0.01      1.48 o 
  11   3  13       72.52       75.06      4.65 o 
  -6   4  13        2.61        2.20      0.96 o 
  -5   4  13      147.13      151.52      5.81 o 
  -4   4  13       57.98       52.76      1.87 o 
  -3   4  13      193.47      190.96      4.40 o 
  -2   4  13      196.32      184.16      4.33 o 
  -1   4  13       45.98       41.72      1.71 o 
   0   4  13        7.89       10.99      1.20 o 
   1   4  13       36.00       34.35      1.29 o 
   2   4  13        3.28        5.41      0.70 o 
   3   4  13      754.30      733.66     10.89 o 
   4   4  13      368.62      375.22      6.09 o 
   5   4  13      227.04      258.49      4.57 o 
   6   4  13      676.53      671.58     11.71 o 
   7   4  13      103.96       98.67      2.52 o 
   8   4  13      107.64      115.10      3.23 o 
   9   4  13       27.99       27.68      2.27 o 
  10   4  13       16.03       13.76      1.78 o 
  11   4  13       17.95       18.10      1.62 o 
  -5   5  13        6.77        7.00      0.71 o 
  -4   5  13      139.74      135.11      3.24 o 
  -3   5  13        3.51        1.85      0.62 o 
  -2   5  13        2.51        4.03      0.73 o 
  -1   5  13       12.52       11.69      1.00 o 
   0   5  13        2.22        1.58      0.94 o 
   1   5  13      560.33      537.84      9.20 o 
   2   5  13        1.46        2.31      0.58 o 
   3   5  13      110.59      110.84      2.17 o 
   4   5  13        8.96       10.41      0.77 o 
   5   5  13       17.71       20.02      1.07 o 
   6   5  13       13.19       11.76      1.21 o 
   7   5  13       15.91       13.18      1.09 o 
   8   5  13      213.51      209.22      4.69 o 
   9   5  13        0.49        0.42      1.03 o 
  10   5  13       88.21       83.13      3.57 o 
  11   5  13       68.32       62.85      3.09 o 
  -4   6  13       61.29       59.57      1.78 o 
  -3   6  13       85.43       98.92      4.36 o 
  -2   6  13       28.11       28.31      1.34 o 
  -1   6  13        0.23        0.16      0.58 o 
   0   6  13      316.20      300.90      6.66 o 
   1   6  13      151.31      147.80      3.02 o 
   2   6  13      889.74      850.20     14.28 o 
   3   6  13      746.46      703.94     12.03 o 
   4   6  13       73.69       66.01      1.66 o 
   5   6  13      435.97      443.12      7.04 o 
   6   6  13       55.02       53.70      2.33 o 
   7   6  13       85.70       89.43      3.01 o 
   8   6  13       16.44       13.47      1.22 o 
   9   6  13      209.14      207.73      5.60 o 
  10   6  13       34.60       36.11      3.64 o 
  11   6  13       61.69       59.47      3.04 o 
  12   6  13      201.16      203.71      4.57 o 
  -5   7  13       35.54       16.33      4.63 o 
  -4   7  13       24.57       23.29      2.23 o 
  -3   7  13       34.29       38.37      1.48 o 
  -2   7  13       91.50       91.90      2.57 o 
  -1   7  13        0.03       -0.21      0.70 o 
   0   7  13        0.51        0.32      0.64 o 
   1   7  13       33.59       33.51      1.61 o 
   2   7  13       46.01       49.45      1.58 o 
   3   7  13      347.47      340.92      6.30 o 
   4   7  13       23.95       22.59      1.63 o 
   5   7  13       69.29       64.77      1.72 o 
   6   7  13        0.77        0.24      0.55 o 
   7   7  13       65.45       66.53      2.77 o 
   8   7  13       48.96       47.56      1.98 o 
   9   7  13        3.68        4.50      0.99 o 
  10   7  13        0.08       -0.21      1.06 o 
  11   7  13       64.97       58.85      3.03 o 
  12   7  13        0.16       -1.38      1.38 o 
  -5   8  13        2.46        3.17      0.92 o 
  -4   8  13        0.22        0.18      0.55 o 
  -3   8  13       55.79       58.96      3.16 o 
  -2   8  13       30.62       29.16      1.41 o 
  -1   8  13      572.58      571.67     11.75 o 
   0   8  13       19.64       14.83      1.14 o 
   1   8  13      200.74      197.74      4.80 o 
   2   8  13      428.42      408.14      7.26 o 
   3   8  13        4.15        3.30      0.65 o 
   4   8  13      387.32      387.92      7.16 o 
   5   8  13       11.47       12.20      0.82 o 
   6   8  13        8.67       12.56      0.90 o 
   7   8  13      131.42      125.41      3.64 o 
   8   8  13      416.86      423.81      9.38 o 
   9   8  13       25.53       23.38      1.57 o 
  10   8  13       28.26       26.42      2.00 o 
  11   8  13       37.07       34.68      2.55 o 
  12   8  13        0.20       -0.21      1.27 o 
  -6   9  13        2.93        2.98      0.90 o 
  -5   9  13       14.71       12.90      0.95 o 
  -4   9  13        6.33        5.23      0.77 o 
  -3   9  13        2.35        4.73      0.86 o 
  -2   9  13       65.19       65.09      4.14 o 
  -1   9  13       22.98       16.75      1.59 o 
   0   9  13       67.01       72.56      2.39 o 
   1   9  13       15.85       17.22      1.27 o 
   2   9  13       12.42       11.51      0.77 o 
   3   9  13        0.71        2.76      0.97 o 
   4   9  13        0.88        1.85      0.64 o 
   5   9  13        1.06        1.23      0.48 o 
   6   9  13       18.78       24.05      1.48 o 
   7   9  13       17.71       22.85      1.62 o 
   8   9  13       58.19       63.76      5.53 o 
   9   9  13      117.00      122.07      3.30 o 
  10   9  13       30.03       28.73      2.07 o 
  11   9  13       11.08       11.56      1.74 o 
  12   9  13      276.44      283.44      8.06 o 
  -5  10  13       11.38       14.32      1.06 o 
  -4  10  13       36.60       37.01      1.94 o 
  -3  10  13        7.13        8.43      0.98 o 
  -2  10  13      142.60      144.91      6.72 o 
  -1  10  13        7.47        4.72      0.87 o 
   0  10  13        0.40        0.00      0.68 o 
   1  10  13      229.12      240.45      5.75 o 
   2  10  13        2.48        1.57      0.78 o 
   3  10  13       26.58       30.98      1.35 o 
   4  10  13        0.07        0.74      0.64 o 
   5  10  13        3.31        3.24      0.80 o 
   6  10  13      161.86      175.77      3.68 o 
   7  10  13      576.59      586.95     12.19 o 
   8  10  13        1.37        0.13      0.98 o 
   9  10  13      416.11      447.74     10.01 o 
  10  10  13       30.29       26.99      1.70 o 
  11  10  13       30.97       28.06      3.63 o 
  12  10  13       50.25       51.78      3.03 o 
  -4  11  13       22.44       25.91      2.97 o 
  -3  11  13       24.49       26.09      2.14 o 
  -2  11  13       62.84       66.32      2.49 o 
  -1  11  13       21.72       22.25      1.57 o 
   0  11  13        3.17        5.69      0.94 o 
   1  11  13       32.52       32.77      1.71 o 
   2  11  13        4.26        6.01      1.15 o 
   3  11  13        3.27        2.82      0.67 o 
   4  11  13       27.40       27.98      1.69 o 
   5  11  13       41.74       40.42      1.67 o 
   6  11  13        3.32        1.23      0.77 o 
   7  11  13      222.15      239.51      4.41 o 
   8  11  13       13.73       17.64      1.56 o 
   9  11  13       31.84       27.29      3.55 o 
  10  11  13        1.27        0.14      0.91 o 
  11  11  13       19.68       14.47      1.89 o 
  12  11  13        2.26       -0.53      1.31 o 
  -3  12  13       38.23       39.71      1.93 o 
  -2  12  13       11.50       12.54      1.26 o 
  -1  12  13        1.30        1.29      0.88 o 
   0  12  13       62.29       60.78      2.57 o 
   1  12  13        0.78        0.74      1.65 o 
   2  12  13       11.62       13.99      1.35 o 
   3  12  13       50.74       51.35      1.89 o 
   4  12  13       64.49       63.08      2.01 o 
   5  12  13        0.86        0.94      0.71 o 
   6  12  13       82.74       88.69      2.64 o 
   7  12  13        6.12        5.53      0.77 o 
   8  12  13       98.95       93.48      3.18 o 
   9  12  13       23.37       24.24      2.31 o 
  10  12  13        1.16       -0.98      1.15 o 
  11  12  13        0.27       -0.77      0.98 o 
  12  12  13       11.87        6.32      1.69 o 
  -2  13  13       16.87       16.54      1.82 o 
  -1  13  13        0.06       -0.83      0.83 o 
   0  13  13       10.85        9.79      1.31 o 
   1  13  13       62.34       67.37      2.83 o 
   2  13  13        0.02        0.62      0.90 o 
   3  13  13        0.07        0.71      0.96 o 
   4  13  13      125.26      131.34      3.37 o 
   5  13  13       39.54       37.26      1.70 o 
   6  13  13       58.22       60.54      2.44 o 
   7  13  13       30.12       26.03      2.52 o 
   8  13  13       35.22       28.17      1.84 o 
   9  13  13        3.86        4.60      1.78 o 
  10  13  13       32.56       32.26      2.41 o 
  11  13  13        4.74        5.28      1.31 o 
   0  14  13        4.10        3.42      1.03 o 
   1  14  13        9.26       10.15      1.62 o 
   2  14  13       43.76       36.61      2.25 o 
   3  14  13        0.22        0.66      1.00 o 
   4  14  13       10.42        9.05      1.15 o 
   5  14  13      245.10      257.86      9.35 o 
   6  14  13       64.60       66.42      2.51 o 
   7  14  13       24.05       24.77      3.01 o 
   8  14  13        6.88       14.54      2.53 o 
   9  14  13       20.40       14.35      3.44 o 
  10  14  13       12.49       12.85      1.82 o 
  11  14  13       36.06       34.19      3.57 o 
   2  15  13       10.77       11.28      1.53 o 
   3  15  13       75.01       72.51      3.19 o 
   4  15  13        4.24        4.58      0.87 o 
   5  15  13        0.27       -0.95      0.95 o 
   6  15  13       86.00      100.00      3.18 o 
   7  15  13        0.02       -1.57      1.57 o 
   8  15  13       72.80       81.28      5.06 o 
   9  15  13       45.33       48.06      4.06 o 
   6  16  13        0.97        1.38      1.59 o 
  -6  -6  14       20.67       18.43      5.92 o 
  -5  -6  14        5.52        6.95      1.85 o 
  -4  -6  14       12.49       11.06      2.08 o 
  -3  -6  14       15.81       15.20      2.43 o 
  -2  -6  14       26.74       23.08      4.75 o 
  -1  -6  14       65.11       65.06      2.82 o 
   0  -6  14        7.61        4.92      1.69 o 
  -8  -5  14       16.69       17.78      3.29 o 
  -7  -5  14       36.45       32.58      4.19 o 
  -6  -5  14       66.81       60.14      2.70 o 
  -5  -5  14       35.05       37.92      5.05 o 
  -4  -5  14       25.23       24.83      2.41 o 
  -3  -5  14        3.65        2.70      1.60 o 
  -2  -5  14       30.44       26.50      3.00 o 
  -1  -5  14       64.03       59.84      3.98 o 
   0  -5  14       10.66       13.37      1.54 o 
   1  -5  14        0.27        0.55      1.37 o 
   2  -5  14       20.98       17.62      2.95 o 
  -8  -4  14       13.33       22.34      3.33 o 
  -7  -4  14        0.06       -0.32      1.96 o 
  -6  -4  14        0.84       -0.57      0.65 o 
  -5  -4  14       31.92       33.05      2.30 o 
  -4  -4  14       12.38       13.19      1.65 o 
  -3  -4  14       76.12       80.23      3.55 o 
  -2  -4  14      116.74      124.65      5.84 o 
  -1  -4  14        0.41        0.10      1.94 o 
   0  -4  14      654.00      644.96     16.17 o 
   1  -4  14        0.42       -0.23      0.96 o 
   2  -4  14       48.58       45.71      2.52 o 
   3  -4  14        4.46        6.82      2.00 o 
   4  -4  14       23.71       18.12      2.11 o 
  -9  -3  14        1.73        5.72      2.12 o 
  -8  -3  14        7.35        3.62      2.09 o 
  -7  -3  14        0.02       -1.81      1.81 o 
  -6  -3  14       28.61       29.54      3.51 o 
  -5  -3  14        0.07       -0.38      0.75 o 
  -4  -3  14        8.22        5.21      1.21 o 
  -3  -3  14       35.62       35.48      1.85 o 
  -2  -3  14       14.98       10.73      1.25 o 
  -1  -3  14       13.38       14.26      0.96 o 
   0  -3  14        9.27       11.95      1.28 o 
   1  -3  14       32.01       25.92      5.51 o 
   2  -3  14        9.33       11.27      1.45 o 
   3  -3  14        0.49       -0.60      0.88 o 
   4  -3  14        2.90        4.52      1.50 o 
   5  -3  14        0.59       -1.24      1.24 o 
  -9  -2  14        6.44        8.94      2.28 o 
  -8  -2  14        0.64       -0.54      1.76 o 
  -7  -2  14       23.27       21.47      2.98 o 
  -6  -2  14       64.26       64.79      4.53 o 
  -5  -2  14        3.29        3.31      1.88 o 
  -4  -2  14       23.21       25.83      1.61 o 
  -3  -2  14      230.41      236.93      5.22 o 
  -2  -2  14      100.00       91.35      3.23 o 
  -1  -2  14      182.44      189.89      4.92 o 
   0  -2  14       21.79       20.26      1.17 o 
   1  -2  14       14.16       12.41      2.39 o 
   2  -2  14       11.07        7.90      1.18 o 
   3  -2  14      331.37      349.57      8.20 o 
   4  -2  14        1.01        1.43      1.00 o 
   5  -2  14      798.79      811.42     38.70 o 
   6  -2  14      102.47      103.06      4.22 o 
  -9  -1  14        0.02       -0.45      1.54 o 
  -8  -1  14        0.75       -1.09      1.53 o 
  -7  -1  14        8.58        6.85      2.00 o 
  -6  -1  14       87.29       97.98      5.35 o 
  -5  -1  14       43.92       45.49      3.81 o 
  -4  -1  14       85.24       82.67      4.89 o 
  -3  -1  14        4.24        4.56      0.80 o 
  -2  -1  14        5.40        4.55      0.87 o 
  -1  -1  14      116.75      130.27      3.43 o 
   0  -1  14       17.79       16.96      1.20 o 
   1  -1  14        6.30        7.05      0.80 o 
   2  -1  14        1.79        0.47      0.78 o 
   3  -1  14      183.82      182.19      4.88 o 
   4  -1  14      111.03      111.14      4.21 o 
   5  -1  14      197.99      193.25      6.01 o 
   6  -1  14       10.85        8.20      1.67 o 
   7  -1  14       58.86       64.20      3.33 o 
  -9   0  14        0.11        1.78      1.61 o 
  -8   0  14        4.15        4.47      1.79 o 
  -7   0  14       11.92       11.82      2.09 o 
  -6   0  14       14.96       15.60      2.27 o 
  -5   0  14       19.08       18.44      2.43 o 
  -4   0  14       58.08       60.10      4.13 o 
  -3   0  14       74.71       66.53      2.77 o 
  -2   0  14      387.84      374.09      7.37 o 
  -1   0  14       44.07       42.34      1.76 o 
   0   0  14      136.41      140.05      3.35 o 
   1   0  14       25.45       23.97      1.10 o 
   2   0  14       64.28       76.55      2.04 o 
   3   0  14       58.69       55.68      2.27 o 
   4   0  14      611.99      616.23     13.05 o 
   5   0  14       11.62       10.71      1.26 o 
   6   0  14        3.08        1.79      1.24 o 
   7   0  14       86.29       83.75      3.71 o 
   8   0  14        0.87        1.58      1.13 o 
  -9   1  14        4.02        2.70      1.52 o 
  -8   1  14        0.01        0.58      1.45 o 
  -7   1  14      102.55      121.38      5.70 o 
  -6   1  14       48.51       50.74      3.40 o 
  -5   1  14        0.39        0.30      1.34 o 
  -4   1  14        3.77        1.23      1.39 o 
  -3   1  14       36.72       32.33      3.47 o 
  -2   1  14       10.57        8.72      0.77 o 
  -1   1  14       20.55       19.79      1.23 o 
   0   1  14       95.83       90.38      2.43 o 
   1   1  14        3.78        2.68      0.47 o 
   2   1  14        0.06        0.55      0.63 o 
   3   1  14        5.12        4.19      0.91 o 
   4   1  14       14.18       16.73      2.12 o 
   5   1  14       28.80       24.49      1.58 o 
   6   1  14        0.64        1.97      1.15 o 
   7   1  14        0.39        2.86      1.32 o 
   8   1  14       24.76       27.93      1.96 o 
   9   1  14       18.87       19.06      3.45 o 
  -9   2  14        1.01        3.19      1.38 o 
  -8   2  14        0.56        2.22      1.35 o 
  -7   2  14        1.86        1.69      1.37 o 
  -6   2  14       17.01       17.26      2.05 o 
  -5   2  14       43.25       48.06      3.34 o 
  -4   2  14       24.89       27.79      2.70 o 
  -3   2  14       97.36       95.73      4.16 o 
  -2   2  14       24.55       27.08      1.76 o 
  -1   2  14       45.09       41.70      1.44 o 
   0   2  14       17.56       14.63      1.13 o 
   1   2  14      971.72      955.62     16.12 o 
   2   2  14        3.12        5.12      0.63 o 
   3   2  14      155.56      146.30      3.04 o 
   4   2  14      385.29      375.57      8.29 o 
   5   2  14        0.00        0.19      0.97 o 
   6   2  14      117.98      110.80      3.13 o 
   7   2  14      122.96      134.78      4.76 o 
   8   2  14       33.34       33.89      2.12 o 
   9   2  14      209.37      222.10      6.69 o 
  -9   3  14        5.72        3.91      1.28 o 
  -8   3  14       66.00       89.21      4.09 o 
  -7   3  14       14.21        9.90      1.51 o 
  -6   3  14       27.13       26.50      2.41 o 
  -5   3  14        1.82        5.09      1.32 o 
  -4   3  14       12.78       10.31      1.06 o 
  -3   3  14       30.89       31.04      1.73 o 
  -2   3  14      256.38      247.46      5.73 o 
  -1   3  14      223.63      224.21      5.37 o 
   0   3  14      252.50      232.85      4.53 o 
   1   3  14      213.37      195.12      4.07 o 
   2   3  14       52.20       54.41      1.86 o 
   3   3  14        0.08        1.61      0.55 o 
   4   3  14       22.99       21.27      1.12 o 
   5   3  14       29.00       35.80      2.31 o 
   6   3  14       13.18       13.17      1.24 o 
   7   3  14       28.42       29.96      1.78 o 
   8   3  14       37.32       32.83      2.02 o 
   9   3  14       34.05       32.29      2.48 o 
  10   3  14        6.20        4.63      1.42 o 
  -7   4  14        1.81        1.22      1.05 o 
  -6   4  14       50.58       54.32      1.91 o 
  -5   4  14       93.43      100.91      2.93 o 
  -4   4  14        4.91        3.85      0.82 o 
  -3   4  14       37.96       39.10      1.80 o 
  -2   4  14        3.16        2.79      0.78 o 
  -1   4  14      108.97      105.32      3.04 o 
   0   4  14       51.49       53.79      1.54 o 
   1   4  14        0.84        0.05      0.55 o 
   2   4  14        0.05       -0.50      0.56 o 
   3   4  14      269.78      273.00      4.57 o 
   4   4  14       57.47       60.90      1.71 o 
   5   4  14       22.98       20.77      1.47 o 
   6   4  14       41.89       42.15      2.05 o 
   7   4  14      136.08      132.76      3.77 o 
   8   4  14      516.00      516.08     10.37 o 
   9   4  14       32.77       30.63      2.39 o 
  10   4  14       76.91       81.00      3.63 o 
  -6   5  14       57.61       59.21      1.86 o 
  -5   5  14        0.02       -0.19      0.63 o 
  -4   5  14       38.36       42.21      1.74 o 
  -3   5  14        7.10        9.13      0.92 o 
  -2   5  14       21.32       24.69      1.80 o 
  -1   5  14       32.37       29.48      1.91 o 
   0   5  14        7.43        4.74      0.85 o 
   1   5  14      220.69      211.60      4.14 o 
   2   5  14        9.19        6.27      0.76 o 
   3   5  14       79.01       81.87      3.08 o 
   4   5  14       48.00       50.98      1.51 o 
   5   5  14      211.22      213.33      3.92 o 
   6   5  14       21.76       14.62      1.35 o 
   7   5  14       72.97       67.00      2.65 o 
   8   5  14        3.25        4.15      1.02 o 
   9   5  14       86.84       89.19      3.68 o 
  10   5  14       10.89       14.08      1.79 o 
  11   5  14        9.55       10.56      1.71 o 
  -5   6  14       28.83       30.77      1.35 o 
  -4   6  14        1.07        1.40      0.65 o 
  -3   6  14      197.78      208.90      4.87 o 
  -2   6  14        6.71        7.97      0.90 o 
  -1   6  14       86.02       86.22      2.61 o 
   0   6  14      275.69      267.88      6.97 o 
   1   6  14       33.88       34.22      1.26 o 
   2   6  14       73.16       75.76      5.29 o 
   3   6  14       17.16       15.53      1.06 o 
   4   6  14       26.79       24.70      1.04 o 
   5   6  14       21.32       22.91      1.13 o 
   6   6  14       26.87       28.85      1.68 o 
   7   6  14       64.53       70.00      2.64 o 
   8   6  14      319.47      321.04      8.35 o 
   9   6  14       21.27       23.78      2.10 o 
  10   6  14      133.61      136.59      4.82 o 
  11   6  14        1.89        3.96      1.38 o 
  -5   7  14       66.34       73.49      2.15 o 
  -4   7  14       59.95       63.45      2.32 o 
  -3   7  14       52.80       58.00      1.94 o 
  -2   7  14       12.34       17.16      1.15 o 
  -1   7  14      423.47      407.16      8.65 o 
   0   7  14      147.96      148.48      4.68 o 
   1   7  14        6.12        5.32      0.88 o 
   2   7  14      174.34      158.22      3.34 o 
   3   7  14      204.98      202.75      4.17 o 
   4   7  14       58.37       63.05      2.53 o 
   5   7  14       18.32       15.41      1.02 o 
   6   7  14      340.39      335.94      5.69 o 
   7   7  14        0.05        0.19      0.83 o 
   8   7  14       39.27       42.34      2.44 o 
   9   7  14        8.05       10.15      1.22 o 
  10   7  14        0.32        0.05      1.22 o 
  11   7  14       12.42       12.97      1.78 o 
  -5   8  14       28.73       33.15      1.36 o 
  -4   8  14       48.06       54.29      1.92 o 
  -3   8  14       14.21       16.07      1.53 o 
  -2   8  14       10.32       10.19      0.98 o 
  -1   8  14       53.02       57.00      2.09 o 
   0   8  14        0.40       -0.70      0.70 o 
   1   8  14        4.82        3.47      0.85 o 
   2   8  14        9.96       10.32      0.80 o 
   3   8  14        0.25       -0.29      0.53 o 
   4   8  14       10.87        9.64      1.21 o 
   5   8  14       52.89       53.57      1.50 o 
   6   8  14        9.44        6.70      0.79 o 
   7   8  14      382.61      375.99      8.42 o 
   8   8  14       26.46       22.69      1.72 o 
   9   8  14       30.73       31.88      1.81 o 
  10   8  14       10.70        9.08      2.88 o 
  11   8  14        9.79        5.43      1.56 o 
  12   8  14        0.71        0.49      1.34 o 
  -5   9  14        2.10        1.26      0.78 o 
  -4   9  14       68.17       77.91      2.45 o 
  -3   9  14       13.49       14.68      1.08 o 
  -2   9  14       89.89       96.11      2.80 o 
  -1   9  14       15.44       16.76      1.24 o 
   0   9  14        6.80        4.74      0.90 o 
   1   9  14       43.10       44.81      1.95 o 
   2   9  14      215.93      210.61      5.24 o 
   3   9  14      126.12      131.61      3.01 o 
   4   9  14       91.01       90.25      2.45 o 
   5   9  14      477.85      490.32      8.97 o 
   6   9  14       47.76       52.58      1.64 o 
   7   9  14       11.03        8.67      1.21 o 
   8   9  14       14.68       13.92      1.43 o 
   9   9  14        6.19        4.30      1.12 o 
  10   9  14        0.69        0.72      1.27 o 
  11   9  14      291.11      293.78     11.96 o 
  12   9  14      177.11      163.65      5.62 o 
  -5  10  14        2.60        4.40      0.74 o 
  -4  10  14        5.03        2.86      0.77 o 
  -3  10  14        1.06        0.32      0.73 o 
  -2  10  14        0.42        1.02      0.94 o 
  -1  10  14        0.07        0.33      0.73 o 
   0  10  14       21.63       24.00      1.50 o 
   1  10  14       75.08       71.94      2.53 o 
   2  10  14      102.83       97.24      3.10 o 
   3  10  14      134.37      126.13      2.92 o 
   4  10  14       18.12       18.74      1.20 o 
   5  10  14        3.12        3.43      0.85 o 
   6  10  14       32.04       32.51      1.57 o 
   7  10  14       97.94      107.76      3.30 o 
   8  10  14        6.21        5.31      1.13 o 
   9  10  14        5.81        4.01      1.14 o 
  10  10  14       13.73       17.66      1.78 o 
  11  10  14      101.36      102.78      6.97 o 
  12  10  14      252.52      241.37     10.48 o 
  -4  11  14        0.17        0.37      0.72 o 
  -3  11  14        3.37        3.87      0.92 o 
  -2  11  14        9.78       10.03      1.17 o 
  -1  11  14      112.26      128.63      3.90 o 
   0  11  14       34.94       35.49      1.91 o 
   1  11  14       83.00       76.23      2.66 o 
   2  11  14      132.88      150.15      4.18 o 
   3  11  14      280.98      276.20      5.33 o 
   4  11  14       29.94       32.08      1.49 o 
   5  11  14        0.30       -0.73      0.73 o 
   6  11  14       23.05       27.23      1.57 o 
   7  11  14        6.29        4.72      1.00 o 
   8  11  14       31.24       30.10      1.91 o 
   9  11  14       13.16       12.42      2.13 o 
  10  11  14       81.20       80.14      7.70 o 
  11  11  14        0.85       -3.19      3.25 o 
  -2  12  14       14.74       14.28      1.36 o 
  -1  12  14        8.66       12.07      1.32 o 
   0  12  14       10.63        9.67      1.27 o 
   1  12  14       59.81       60.71      2.60 o 
   2  12  14       25.20       21.51      1.75 o 
   3  12  14       38.95       39.31      2.81 o 
   4  12  14        0.01        0.18      0.64 o 
   5  12  14       23.68       25.21      1.77 o 
   6  12  14        9.99        9.26      1.08 o 
   7  12  14       45.17       48.41      2.01 o 
   8  12  14       23.01       21.02      2.46 o 
   9  12  14        0.00       -1.10      1.10 o 
  10  12  14        1.67        0.81      1.39 o 
  11  12  14       89.70       93.41      7.28 o 
  -1  13  14        5.24        6.54      1.16 o 
   0  13  14       86.39       98.38      3.49 o 
   1  13  14       48.73       54.72      2.57 o 
   2  13  14      102.09      105.83      3.75 o 
   3  13  14       15.94       14.44      1.62 o 
   4  13  14       22.23       22.43      1.58 o 
   5  13  14      235.34      252.06      6.66 o 
   6  13  14       40.07       35.23      4.34 o 
   7  13  14      109.37      118.23      4.35 o 
   8  13  14        1.00        1.48      1.59 o 
   9  13  14      106.24      114.08      4.00 o 
  10  13  14       24.23       21.19      2.07 o 
  11  13  14        7.08        5.99      1.58 o 
   1  14  14       21.23       21.51      1.84 o 
   2  14  14       20.39       20.17      1.83 o 
   3  14  14       68.15       68.14      3.07 o 
   4  14  14       62.27       69.36      3.59 o 
   5  14  14       75.14       82.21      2.69 o 
   6  14  14      219.14      238.48      5.55 o 
   7  14  14      184.61      194.59      8.17 o 
   8  14  14       66.41       62.43      4.37 o 
   9  14  14        1.93        1.90      2.61 o 
  10  14  14       63.55       68.49      3.20 o 
   3  15  14       15.52       15.31      1.78 o 
   4  15  14        0.65       -0.05      1.09 o 
   5  15  14       10.81        7.85      1.09 o 
   6  15  14       18.75       19.73      1.76 o 
   7  15  14      176.53      182.39      7.71 o 
   8  15  14       81.73       79.93      4.96 o 
  -6  -5  15        2.58        0.30      1.33 o 
  -5  -5  15      125.62      136.46      3.81 o 
  -4  -5  15        9.48       11.09      1.69 o 
  -3  -5  15       14.26       18.66      2.50 o 
  -2  -5  15        0.52       -0.92      1.46 o 
  -1  -5  15        5.67        2.66      1.89 o 
   0  -5  15        0.09        0.54      1.03 o 
  -7  -4  15       41.24       48.29      4.58 o 
  -6  -4  15       12.66       13.08      3.02 o 
  -5  -4  15       76.81       79.57      3.85 o 
  -4  -4  15        4.21        2.81      1.02 o 
  -3  -4  15       41.84       53.37      2.70 o 
  -2  -4  15        1.12        1.68      1.53 o 
  -1  -4  15       28.30       27.92      3.05 o 
   0  -4  15        2.89        1.09      1.41 o 
   1  -4  15       23.70       22.79      2.18 o 
   2  -4  15        0.84        0.31      1.07 o 
  -8  -3  15        2.82        3.10      2.17 o 
  -7  -3  15        0.10       -1.81      1.81 o 
  -6  -3  15       62.82       72.10      5.10 o 
  -5  -3  15       76.10       83.39      5.55 o 
  -4  -3  15       80.01       83.90      2.71 o 
  -3  -3  15       18.29       15.25      1.41 o 
  -2  -3  15        1.33       -0.86      0.86 o 
  -1  -3  15        0.46       -1.29      1.31 o 
   0  -3  15       44.56       53.50      3.51 o 
   1  -3  15      120.86      114.18      3.83 o 
   2  -3  15       19.75       20.73      3.12 o 
   3  -3  15      111.42       94.98      3.75 o 
   4  -3  15        1.82        1.49      1.29 o 
  -8  -2  15        0.46       -0.27      1.83 o 
  -7  -2  15        7.89        7.80      2.29 o 
  -6  -2  15       65.29       77.78      5.17 o 
  -5  -2  15        2.85        5.75      2.23 o 
  -4  -2  15        1.29        1.07      0.69 o 
  -3  -2  15       48.81       43.90      1.94 o 
  -2  -2  15      165.96      170.94      4.73 o 
  -1  -2  15        2.57        0.64      0.87 o 
   0  -2  15        0.18       -0.36      1.34 o 
   1  -2  15        0.61        0.52      0.88 o 
   2  -2  15      272.04      269.61      7.13 o 
   3  -2  15       11.30       15.65      2.72 o 
   4  -2  15       42.51       41.64      3.95 o 
   5  -2  15        4.84        1.90      1.33 o 
  -8  -1  15        2.53        1.46      1.76 o 
  -7  -1  15       88.80      100.35      5.65 o 
  -6  -1  15       69.14       80.54      5.06 o 
  -5  -1  15       22.75       18.77      2.79 o 
  -4  -1  15        6.03        5.95      1.30 o 
  -3  -1  15        2.68        3.25      0.80 o 
  -2  -1  15        0.03       -0.70      0.70 o 
  -1  -1  15      234.43      235.32      5.35 o 
   0  -1  15       75.73       79.58      2.69 o 
   1  -1  15       70.20       62.33      2.35 o 
   2  -1  15      198.44      188.74      4.89 o 
   3  -1  15       41.25       41.13      2.12 o 
   4  -1  15        0.11        1.23      1.01 o 
   5  -1  15       30.50       37.64      2.58 o 
   6  -1  15      110.44      122.26      4.62 o 
  -8   0  15        2.28       -1.51      1.51 o 
  -7   0  15        2.42        0.79      1.57 o 
  -6   0  15       25.65       27.43      2.97 o 
  -5   0  15       10.13        7.05      2.04 o 
  -4   0  15        1.00       -0.42      0.93 o 
  -3   0  15       24.62       25.68      1.96 o 
  -2   0  15        4.93        4.28      0.81 o 
  -1   0  15      151.15      147.75      3.71 o 
   0   0  15       75.42       72.93      2.49 o 
   1   0  15       13.09       14.55      1.26 o 
   2   0  15       12.54       10.40      1.21 o 
   3   0  15        1.44        1.64      0.88 o 
   4   0  15      142.43      145.20      4.27 o 
   5   0  15        1.27        1.42      0.98 o 
   6   0  15      116.21      119.18      4.50 o 
   7   0  15        0.06        0.76      1.32 o 
  -8   1  15        9.16        9.86      2.03 o 
  -7   1  15        2.02        0.11      1.52 o 
  -6   1  15        0.04       -1.36      1.36 o 
  -5   1  15       14.30       10.97      2.08 o 
  -4   1  15       51.01       53.32      2.44 o 
  -3   1  15      228.27      224.24      6.13 o 
  -2   1  15      325.54      315.47      6.23 o 
  -1   1  15       96.88       95.31      2.67 o 
   0   1  15      133.43      121.85      3.04 o 
   1   1  15      220.74      208.25      4.52 o 
   2   1  15       15.11       13.74      0.93 o 
   3   1  15      111.00      109.43      3.27 o 
   4   1  15       46.25       56.53      2.37 o 
   5   1  15      345.56      341.56      8.74 o 
   6   1  15      256.60      262.04      6.07 o 
   7   1  15       66.16       55.40      6.55 o 
   8   1  15       36.64       33.08      2.16 o 
  -8   2  15        9.83        7.19      1.79 o 
  -7   2  15        7.08        8.60      1.77 o 
  -6   2  15       58.84       66.38      4.02 o 
  -5   2  15       29.54       31.94      2.90 o 
  -4   2  15       21.11       20.97      1.56 o 
  -3   2  15      203.52      204.35      5.61 o 
  -2   2  15       22.34       27.94      1.91 o 
  -1   2  15        0.18        0.25      0.63 o 
   0   2  15        6.28        6.95      0.98 o 
   1   2  15       10.79       12.87      1.09 o 
   2   2  15      163.28      166.60      3.12 o 
   3   2  15        0.32        0.27      0.59 o 
   4   2  15       27.26       22.56      1.56 o 
   5   2  15        2.96        1.84      0.95 o 
   6   2  15      597.55      592.88     11.58 o 
   7   2  15       44.21       43.60      2.68 o 
   8   2  15       18.20       17.57      2.05 o 
   9   2  15       17.23       17.50      3.25 o 
  -8   3  15       11.27       11.86      1.71 o 
  -7   3  15        3.18        3.47      1.35 o 
  -6   3  15       11.64       11.65      1.15 o 
  -5   3  15       85.88       96.89      3.12 o 
  -4   3  15        2.66        4.43      0.98 o 
  -3   3  15      204.96      206.92      7.09 o 
  -2   3  15       28.27       34.09      1.99 o 
  -1   3  15        0.24       -0.69      0.75 o 
   0   3  15       42.12       37.70      1.76 o 
   1   3  15       20.89       25.02      1.48 o 
   2   3  15      351.45      356.07      6.76 o 
   3   3  15      428.23      451.30      7.20 o 
   4   3  15      323.99      328.97      5.63 o 
   5   3  15        3.36        6.08      1.06 o 
   6   3  15      250.02      246.13      7.35 o 
   7   3  15       43.89       44.26      2.95 o 
   8   3  15       18.34       20.85      2.32 o 
   9   3  15       58.94       49.31      4.00 o 
  -7   4  15       16.85       19.94      1.29 o 
  -6   4  15       13.30       16.31      1.40 o 
  -5   4  15       37.32       42.93      1.87 o 
  -4   4  15       19.64       21.21      1.43 o 
  -3   4  15        0.44        0.18      0.91 o 
  -2   4  15      103.59       98.90      2.98 o 
  -1   4  15      119.53      114.66      3.31 o 
   0   4  15        8.79        8.34      0.69 o 
   1   4  15      561.11      538.77      9.45 o 
   2   4  15        9.61       10.40      1.03 o 
   3   4  15       33.76       31.86      2.11 o 
   4   4  15      354.65      359.87      6.00 o 
   5   4  15        1.99        1.09      0.84 o 
   6   4  15       18.25       17.60      1.51 o 
   7   4  15       32.07       35.49      2.30 o 
   8   4  15       65.82       60.35      3.27 o 
   9   4  15       21.16       19.97      2.09 o 
  10   4  15        2.95        2.97      1.38 o 
  -6   5  15      109.36      126.04      3.38 o 
  -5   5  15        3.17        1.72      0.75 o 
  -4   5  15       31.35       26.25      1.55 o 
  -3   5  15       16.85       17.36      1.33 o 
  -2   5  15       10.85       10.19      1.08 o 
  -1   5  15      282.22      273.70      6.30 o 
   0   5  15        5.16        4.72      0.92 o 
   1   5  15      233.17      230.87      4.53 o 
   2   5  15      106.38      103.93      3.02 o 
   3   5  15       86.05       82.68      2.37 o 
   4   5  15       17.94       14.10      0.90 o 
   5   5  15      204.96      198.77      3.97 o 
   6   5  15       75.65       76.14      3.10 o 
   7   5  15       94.95       94.32      3.22 o 
   8   5  15        7.40        8.82      1.12 o 
   9   5  15       99.10       95.73      6.85 o 
  10   5  15       14.02       13.99      1.90 o 
  -5   6  15        7.01        9.85      0.91 o 
  -4   6  15       45.03       43.12      1.97 o 
  -3   6  15       33.50       38.96      1.67 o 
  -2   6  15      157.94      154.81      3.95 o 
  -1   6  15        8.16        8.36      1.02 o 
   0   6  15       57.38       53.41      2.11 o 
   1   6  15      241.83      236.10      4.46 o 
   2   6  15        4.90        5.42      1.16 o 
   3   6  15      294.74      288.78      5.63 o 
   4   6  15        0.94        2.42      0.74 o 
   5   6  15       12.48       10.86      0.90 o 
   6   6  15      113.79      115.41      3.46 o 
   7   6  15       34.12       38.97      2.10 o 
   8   6  15       19.65       14.81      1.67 o 
   9   6  15       97.18       93.84      3.83 o 
  10   6  15       88.90       84.17      3.73 o 
  -5   7  15        3.60        4.24      1.08 o 
  -4   7  15        0.16        0.16      0.93 o 
  -3   7  15       34.35       34.06      1.57 o 
  -2   7  15        5.77        3.52      0.83 o 
  -1   7  15      152.74      148.52      3.89 o 
   0   7  15       56.07       56.72      3.10 o 
   1   7  15       41.06       36.82      1.83 o 
   2   7  15      166.31      158.85      3.37 o 
   3   7  15       11.95       12.83      1.29 o 
   4   7  15       73.74       71.81      2.22 o 
   5   7  15        9.57        9.98      0.87 o 
   6   7  15      246.00      243.64      4.44 o 
   7   7  15       38.87       46.95      2.20 o 
   8   7  15        1.39       -0.11      0.98 o 
   9   7  15       11.68        9.35      1.28 o 
  10   7  15       41.67       39.77      2.65 o 
  11   7  15      270.18      264.65      7.65 o 
  -5   8  15        5.87        7.69      0.76 o 
  -4   8  15       22.39       31.00      1.51 o 
  -3   8  15      174.78      187.04      7.35 o 
  -2   8  15       37.05       36.57      1.67 o 
  -1   8  15      113.80      110.92      3.19 o 
   0   8  15       66.92       73.57      2.52 o 
   1   8  15       55.70       52.35      2.56 o 
   2   8  15       38.25       35.37      1.28 o 
   3   8  15       25.59       24.30      1.30 o 
   4   8  15        5.52        6.53      1.24 o 
   5   8  15      280.33      273.71      5.58 o 
   6   8  15      137.95      135.30      2.86 o 
   7   8  15       47.08       47.52      2.17 o 
   8   8  15       56.45       58.86      2.72 o 
   9   8  15       10.74       13.35      1.92 o 
  10   8  15       20.95       17.85      2.01 o 
  11   8  15        0.24        0.63      1.34 o 
  -5   9  15       13.15       15.25      1.01 o 
  -4   9  15        1.63        2.44      0.74 o 
  -3   9  15        4.52        3.05      0.84 o 
  -2   9  15       76.07       81.67      2.57 o 
  -1   9  15        1.27        1.04      0.73 o 
   0   9  15       33.43       38.12      1.80 o 
   1   9  15        8.95        7.95      1.12 o 
   2   9  15        0.01        0.62      0.79 o 
   3   9  15       13.63       13.94      1.01 o 
   4   9  15        1.69        1.84      1.02 o 
   5   9  15      270.66      292.54      5.87 o 
   6   9  15      103.80      107.79      2.45 o 
   7   9  15      216.30      214.34      5.30 o 
   8   9  15       95.46       99.00      5.95 o 
   9   9  15       60.18       58.79      8.61 o 
  10   9  15      192.47      195.07      9.90 o 
  11   9  15        0.68        1.23      1.41 o 
  -4  10  15       13.48       16.72      1.21 o 
  -3  10  15        0.62        1.68      0.79 o 
  -2  10  15       15.10       14.25      1.28 o 
  -1  10  15       71.82       75.52      2.71 o 
   0  10  15        2.77        2.75      0.87 o 
   1  10  15        3.66        3.53      0.92 o 
   2  10  15        8.58       12.04      1.29 o 
   3  10  15       27.48       27.85      1.27 o 
   4  10  15      105.87       99.81      2.64 o 
   5  10  15      445.67      472.12      8.74 o 
   6  10  15       21.82       25.07      1.56 o 
   7  10  15      337.32      364.84      8.06 o 
   8  10  15        1.72        3.58      1.16 o 
   9  10  15        5.34        4.93      3.50 o 
  10  10  15        1.38        4.60      1.45 o 
  11  10  15       23.43       29.76      2.48 o 
  -3  11  15        0.86        0.94      0.81 o 
  -2  11  15       19.02       21.74      1.54 o 
  -1  11  15        2.26        2.67      0.95 o 
   0  11  15       34.03       36.32      1.99 o 
   1  11  15       28.08       22.46      1.71 o 
   2  11  15       28.54       25.99      1.74 o 
   3  11  15       12.17       13.60      1.40 o 
   4  11  15        0.18       -0.63      0.63 o 
   5  11  15        8.72        7.42      1.18 o 
   6  11  15       38.85       36.53      1.90 o 
   7  11  15       73.26       68.90      4.29 o 
   8  11  15       40.98       43.26      2.33 o 
   9  11  15       17.96       15.71      1.75 o 
  10  11  15        4.86        1.90      1.33 o 
  11  11  15        7.47        5.37      1.32 o 
  -2  12  15       14.65       16.87      1.45 o 
  -1  12  15        0.98        0.73      0.89 o 
   0  12  15        0.00        0.12      0.94 o 
   1  12  15       26.16       27.50      1.89 o 
   2  12  15       18.95       18.33      1.65 o 
   3  12  15       17.67       12.58      1.53 o 
   4  12  15       29.64       33.44      1.56 o 
   5  12  15        0.86        0.73      0.81 o 
   6  12  15        7.22        8.18      1.11 o 
   7  12  15       29.58       30.49      2.52 o 
   8  12  15       14.88       17.18      1.53 o 
   9  12  15       28.79       27.85      2.08 o 
  10  12  15        9.58       12.07      1.76 o 
   0  13  15        3.52        1.69      1.04 o 
   1  13  15        8.11        7.45      2.04 o 
   2  13  15       48.91       51.07      2.52 o 
   3  13  15        9.13        7.36      1.36 o 
   4  13  15       64.17       76.80      5.64 o 
   5  13  15      110.62      106.90      3.08 o 
   6  13  15       51.15       55.48      2.29 o 
   7  13  15       14.11       12.42      2.21 o 
   8  13  15        0.05       -0.60      1.47 o 
   9  13  15        9.08        6.70      1.40 o 
  10  13  15        0.11       -1.20      1.20 o 
   1  14  15       27.29       28.80      2.09 o 
   2  14  15       10.49       10.57      1.52 o 
   3  14  15       95.49       97.48      3.80 o 
   4  14  15        6.98        7.04      1.64 o 
   5  14  15        1.70        1.88      0.92 o 
   6  14  15        5.51        6.91      1.14 o 
   7  14  15       32.85       37.22      3.36 o 
   8  14  15       15.50       16.15      2.61 o 
   9  14  15       40.77       44.97      3.91 o 
   4  15  15       95.59       97.14      3.89 o 
   5  15  15        3.17        2.29      1.00 o 
   6  15  15      138.02      159.39      4.20 o 
   7  15  15        4.23        4.94      1.89 o 
  -5  -4  16       22.24       25.37      1.52 o 
  -4  -4  16       34.34       35.47      2.01 o 
  -3  -4  16       29.40       28.85      2.78 o 
  -2  -4  16       73.68       70.64      4.26 o
[truncated: 38,002 more chars]
